# Supplementary material for: Targeted phage hunting to specific Klebsiella pneumoniae clinical isolates is an efficient antibiotic resistance and infection control strategy
Source: Microbiol Spectr. 2024 Aug 28;12(10):e00254-24. doi: 10.1128/spectrum.00254-24 (PMC11448410; doi:10.1128/spectrum.00254-24)
Supplement: Tables S8 and S9 — Table S8: Klebsiella phages isolated in K. pneumoniae clinical isolates. Table S9: Functional annotation of Klebsiella phages. [file spectrum.00254-24-s0002.xlsx]

## Sheet: Table_S8
Table S8. Klebsiella phages isolated in K. pneumoniae clinical isolates.
Klebsiella Phage	Genome Length	Sequencing Depth	GC content	Number of CDS	Caudo	Family	Sub_family	Genus	Source	Accession Number
vB_Kpn_13-P1	114371	120.89	45.35	146	Caudoviricetes	Demerecviridae	Unclassified	Sugarlandvirus	This study	PP848836
vB_Kpn_13-P2	112579	468.36	45252	143	Caudoviricetes	Demerecviridae	Unclassified	Sugarlandvirus	This study	PP848837
vB_Kpn_13-P3	113915	675.26	45336	147	Caudoviricetes	Demerecviridae	Unclassified	Sugarlandvirus	This study	PP848838
vB_Kpn_15-P3	40841	1421.98	52802	45	Caudoviricetes	Autographiviridae	Studiervirinae	Przondovirus	This study	PP848840
vB_Kpn_16-P1	40159	1290.68	52828	43	Caudoviricetes	Autographiviridae	Studiervirinae	Przondovirus	This study	PP848841
vB_Kpn_16-P2	72543	695.14	44095	83	Caudoviricetes	Schitoviridae	Enquatrovirinae	Enquatrovirus	This study	PP848842
vB_Kpn_16-P3	40188	1309.85	52857	42	Caudoviricetes	Autographiviridae	Studiervirinae	Przondovirus	This study	PP848843
vB_Kpn_1-P1	39875	1710.55	53482	43	Caudoviricetes	Autographiviridae	Studiervirinae	Przondovirus	This study	PP848844
vB_Kpn_1-P3	41657	2843.58	56319	43	Caudoviricetes	Autographiviridae	Melnykvirinae	Ahphunavirus	This study	PP848845
vB_Kpn_1-P4	39875	2139.60	53482	43	Caudoviricetes	Autographiviridae	Studiervirinae	Przondovirus	This study	PP848846
vB_Kpn_24-P1	41149	939.59	52516	45	Caudoviricetes	Autographiviridae	Studiervirinae	Przondovirus	This study	PP848847
vB_Kpn_2-P1	112478	894.20	45291	144	Caudoviricetes	Demerecviridae	Unclassified	Sugarlandvirus	This study	PP848850
vB_Kpn_2-P2	60697	1725.68	49319	87	Caudoviricetes	Unclassified	Queuovirinae	Nonagvirus	This study	PP848851
vB_Kpn_2-P4	40847	2004.35	52.9	43	Caudoviricetes	Autographiviridae	Studiervirinae	Przondovirus	This study	PP848852
vB_Kpn_30-P1	40159	903.45	52825	43	Caudoviricetes	Autographiviridae	Studiervirinae	Przondovirus	This study	PP848853
vB_Kpn_30-P2	39782	1165.28	53057	45	Caudoviricetes	Autographiviridae	Studiervirinae	Przondovirus	This study	PP848854
vB_Kpn_9-P3	113139	808.25	45334	148	Caudoviricetes	Demerecviridae	Unclassified	Sugarlandvirus	This study	PP848855

## Sheet: Table_S9_legend
Table S9. Functional annotation of Klebsiella phages isolated in K. pneumoniae clinical isolates.
gff3 file format
Column A	Klebsiella Phage
Column B	Source
Column C	Feature Type
Column D	Start position
Column E	End position
Column F	.
Column G	DNA strand
Column H	.
Column I	Functional annotation
The number of the row correspond to the number of the CDS
The name of the following sheets corresponds to the name of the phage

## Sheet: vB_Kpn_1-P1
vB_Kpn_1-P1	glimmer_prodigal	cds	1	258	.	+	.	terminase small subunit
vB_Kpn_1-P1	glimmer_prodigal	cds	355	801	.	+	.	Rz-like spanin
vB_Kpn_1-P1	glimmer_prodigal	cds	798	2555	.	+	.	terminase large subunit
vB_Kpn_1-P1	glimmer_prodigal	cds	4281	4460	.	+	.	unknown function
vB_Kpn_1-P1	glimmer_prodigal	cds	4531	4869	.	+	.	ocr-like anti-restriction
vB_Kpn_1-P1	glimmer_prodigal	cds	5215	5394	.	+	.	unknown function
vB_Kpn_1-P1	glimmer_prodigal	cds	5430	6434	.	+	.	serine-threonine kinase
vB_Kpn_1-P1	glimmer_prodigal	cds	6504	9224	.	+	.	RNA polymerase
vB_Kpn_1-P1	glimmer_prodigal	cds	9323	9883	.	+	.	unknown function
vB_Kpn_1-P1	glimmer_prodigal	cds	9973	10149	.	+	.	unknown function
vB_Kpn_1-P1	prodigal_glimmer	cds	10153	10410	.	+	.	dGTPase inhibitor
vB_Kpn_1-P1	glimmer_prodigal	cds	10511	11569	.	+	.	ATP-dependent DNA ligase
vB_Kpn_1-P1	glimmer_prodigal	cds	11769	12032	.	+	.	unknown function
vB_Kpn_1-P1	glimmer_prodigal	cds	12025	12471	.	+	.	nucleotide kinase
vB_Kpn_1-P1	glimmer_prodigal	cds	12549	12713	.	+	.	RNA polymerase inhibitor
vB_Kpn_1-P1	glimmer_prodigal	cds	12780	13478	.	+	.	Gp2.5-like ssDNA binding protein and ssDNA annealing protein
vB_Kpn_1-P1	glimmer_prodigal	cds	13478	13927	.	+	.	endonuclease
vB_Kpn_1-P1	glimmer_prodigal	cds	13930	14385	.	+	.	amidase
vB_Kpn_1-P1	glimmer_prodigal	cds	14536	14652	.	+	.	hypothetical protein
vB_Kpn_1-P1	glimmer_prodigal	cds	14649	14768	.	+	.	unknown function
vB_Kpn_1-P1	glimmer_prodigal	cds	14969	16495	.	+	.	DNA primase/helicase
vB_Kpn_1-P1	glimmer_prodigal	cds	16568	16777	.	+	.	unknown function
vB_Kpn_1-P1	glimmer_prodigal	cds	16777	17088	.	+	.	unknown function
vB_Kpn_1-P1	glimmer_prodigal	cds	17162	17539	.	+	.	unknown function
vB_Kpn_1-P1	glimmer_prodigal	cds	17565	19682	.	+	.	DNA polymerase I
vB_Kpn_1-P1	glimmer_prodigal	cds	19701	19985	.	+	.	Gp5.5-like host HNS inhibition
vB_Kpn_1-P1	glimmer_prodigal	cds	19982	20191	.	+	.	unknown function
vB_Kpn_1-P1	glimmer_prodigal	cds	20182	21093	.	+	.	exonuclease
vB_Kpn_1-P1	glimmer_prodigal	cds	21271	21516	.	+	.	unknown function
vB_Kpn_1-P1	prodigal_glimmer	cds	21519	21740	.	+	.	unknown function
vB_Kpn_1-P1	glimmer_prodigal	cds	21742	22002	.	+	.	host range and adsorption protein
vB_Kpn_1-P1	glimmer_prodigal	cds	22026	23633	.	+	.	head-tail adaptor
vB_Kpn_1-P1	glimmer_prodigal	cds	23665	24690	.	+	.	head assembly
vB_Kpn_1-P1	glimmer_prodigal	cds	24845	25876	.	+	.	major head protein
vB_Kpn_1-P1	glimmer_prodigal	cds	25900	26154	.	+	.	unknown function
vB_Kpn_1-P1	glimmer_prodigal	cds	26219	26797	.	+	.	tail protein
vB_Kpn_1-P1	glimmer_prodigal	cds	26820	29195	.	+	.	tail spike protein
vB_Kpn_1-P1	prodigal_glimmer	cds	29268	29678	.	+	.	internal virion protein
vB_Kpn_1-P1	glimmer_prodigal	cds	29681	30271	.	+	.	internal virion protein
vB_Kpn_1-P1	glimmer_prodigal	cds	30271	32526	.	+	.	internal virion protein
vB_Kpn_1-P1	glimmer_prodigal	cds	32543	36508	.	+	.	internal virion protein with endolysin domain
vB_Kpn_1-P1	glimmer_prodigal	cds	36570	39623	.	+	.	tail spike protein
vB_Kpn_1-P1	glimmer_prodigal	cds	39633	39842	.	+	.	holin

## Sheet: vB_Kpn_1-P3
vB_Kpn_1-P3	glimmer_prodigal	cds	1	381	.	+	.	terminase small subunit
vB_Kpn_1-P3	glimmer_prodigal	cds	381	2294	.	+	.	terminase large subunit
vB_Kpn_1-P3	glimmer_prodigal	cds	2319	2921	.	+	.	unknown function
vB_Kpn_1-P3	glimmer_prodigal	cds	2954	3532	.	+	.	endolysin
vB_Kpn_1-P3	prodigal_glimmer	cds	3749	4045	.	+	.	Rz-like spanin
vB_Kpn_1-P3	glimmer_prodigal	cds	4045	4233	.	+	.	hypothetical protein
vB_Kpn_1-P3	glimmer_prodigal	cds	5427	5756	.	+	.	unknown function
vB_Kpn_1-P3	glimmer_prodigal	cds	6348	6917	.	+	.	unknown function
vB_Kpn_1-P3	glimmer_prodigal	cds	7014	7241	.	+	.	hypothetical protein
vB_Kpn_1-P3	glimmer_prodigal	cds	7302	7514	.	+	.	unknown function
vB_Kpn_1-P3	glimmer_prodigal	cds	7511	7810	.	+	.	hypothetical protein
vB_Kpn_1-P3	glimmer_prodigal	cds	7807	8208	.	+	.	SAM-dependent methyltransferase
vB_Kpn_1-P3	glimmer_prodigal	cds	8219	8677	.	+	.	hypothetical protein
vB_Kpn_1-P3	prodigal_glimmer	cds	8664	9173	.	+	.	unknown function
vB_Kpn_1-P3	glimmer_prodigal	cds	9185	9442	.	+	.	unknown function
vB_Kpn_1-P3	glimmer_prodigal	cds	9444	9920	.	+	.	hypothetical protein
vB_Kpn_1-P3	glimmer_prodigal	cds	9936	10643	.	+	.	DNA primase
vB_Kpn_1-P3	glimmer_prodigal	cds	10633	11883	.	+	.	DnaB-like replicative helicase
vB_Kpn_1-P3	glimmer_prodigal	cds	11880	12836	.	+	.	ATP-dependent DNA ligase
vB_Kpn_1-P3	prodigal_glimmer	cds	12860	13444	.	+	.	tRNA nucleotidyltransferase
vB_Kpn_1-P3	glimmer_prodigal	cds	13419	15944	.	+	.	DNA polymerase I
vB_Kpn_1-P3	glimmer_prodigal	cds	15956	16795	.	+	.	unknown function
vB_Kpn_1-P3	prodigal_glimmer	cds	16795	17772	.	+	.	exonuclease
vB_Kpn_1-P3	glimmer_prodigal	cds	17942	18310	.	+	.	unknown function
vB_Kpn_1-P3	glimmer_prodigal	cds	18303	18743	.	+	.	endonuclease VII
vB_Kpn_1-P3	glimmer_prodigal	cds	18743	19720	.	+	.	metallo-phosphoesterase
vB_Kpn_1-P3	prodigal_glimmer	cds	19717	20223	.	+	.	HAD-superfamily hydrolase
vB_Kpn_1-P3	glimmer_prodigal	cds	20210	20794	.	+	.	deoxynucleoside monophosphate kinase
vB_Kpn_1-P3	glimmer_prodigal	cds	20791	20946	.	+	.	hypothetical protein
vB_Kpn_1-P3	glimmer_prodigal	cds	20949	23444	.	+	.	RNA polymerase
vB_Kpn_1-P3	prodigal_glimmer	cds	23574	23753	.	+	.	unknown function
vB_Kpn_1-P3	glimmer_prodigal	cds	23753	24175	.	+	.	host range and adsorption protein
vB_Kpn_1-P3	glimmer_prodigal	cds	24168	24557	.	+	.	unknown function
vB_Kpn_1-P3	glimmer_prodigal	cds	24554	26059	.	+	.	head-tail adaptor
vB_Kpn_1-P3	glimmer_prodigal	cds	26059	26850	.	+	.	head scaffolding protein
vB_Kpn_1-P3	glimmer_prodigal	cds	26931	27974	.	+	.	major head protein
vB_Kpn_1-P3	glimmer_prodigal	cds	28025	28609	.	+	.	tail protein
vB_Kpn_1-P3	glimmer_prodigal	cds	28635	31214	.	+	.	tail spike protein
vB_Kpn_1-P3	prodigal_glimmer	cds	31216	31995	.	+	.	internal virion protein
vB_Kpn_1-P3	glimmer_prodigal	cds	31995	34223	.	+	.	internal virion protein
vB_Kpn_1-P3	glimmer_prodigal	cds	34227	38054	.	+	.	internal virion protein with endolysin domain
vB_Kpn_1-P3	prodigal_glimmer	cds	38121	40694	.	+	.	tail fiber protein
vB_Kpn_1-P3	glimmer_prodigal	cds	40694	41464	.	+	.	unknown function

## Sheet: vB_Kpn_1-P4
vB_Kpn_1-P4	glimmer_prodigal	cds	1	258	.	+	.	terminase small subunit
vB_Kpn_1-P4	glimmer_prodigal	cds	355	801	.	+	.	Rz-like spanin
vB_Kpn_1-P4	glimmer_prodigal	cds	798	2555	.	+	.	terminase large subunit
vB_Kpn_1-P4	glimmer_prodigal	cds	4281	4460	.	+	.	unknown function
vB_Kpn_1-P4	glimmer_prodigal	cds	4531	4869	.	+	.	ocr-like anti-restriction
vB_Kpn_1-P4	glimmer_prodigal	cds	5215	5394	.	+	.	unknown function
vB_Kpn_1-P4	glimmer_prodigal	cds	5430	6434	.	+	.	serine-threonine kinase
vB_Kpn_1-P4	glimmer_prodigal	cds	6504	9224	.	+	.	RNA polymerase
vB_Kpn_1-P4	glimmer_prodigal	cds	9323	9883	.	+	.	unknown function
vB_Kpn_1-P4	glimmer_prodigal	cds	9973	10149	.	+	.	unknown function
vB_Kpn_1-P4	prodigal_glimmer	cds	10153	10410	.	+	.	dGTPase inhibitor
vB_Kpn_1-P4	glimmer_prodigal	cds	10511	11569	.	+	.	ATP-dependent DNA ligase
vB_Kpn_1-P4	glimmer_prodigal	cds	11769	12032	.	+	.	unknown function
vB_Kpn_1-P4	glimmer_prodigal	cds	12025	12471	.	+	.	nucleotide kinase
vB_Kpn_1-P4	glimmer_prodigal	cds	12549	12713	.	+	.	RNA polymerase inhibitor
vB_Kpn_1-P4	glimmer_prodigal	cds	12780	13478	.	+	.	Gp2.5-like ssDNA binding protein and ssDNA annealing protein
vB_Kpn_1-P4	glimmer_prodigal	cds	13478	13927	.	+	.	endonuclease
vB_Kpn_1-P4	glimmer_prodigal	cds	13930	14385	.	+	.	amidase
vB_Kpn_1-P4	glimmer_prodigal	cds	14536	14652	.	+	.	hypothetical protein
vB_Kpn_1-P4	glimmer_prodigal	cds	14649	14768	.	+	.	unknown function
vB_Kpn_1-P4	glimmer_prodigal	cds	14969	16495	.	+	.	DNA primase/helicase
vB_Kpn_1-P4	glimmer_prodigal	cds	16568	16777	.	+	.	unknown function
vB_Kpn_1-P4	glimmer_prodigal	cds	16777	17088	.	+	.	unknown function
vB_Kpn_1-P4	glimmer_prodigal	cds	17162	17539	.	+	.	unknown function
vB_Kpn_1-P4	glimmer_prodigal	cds	17565	19682	.	+	.	DNA polymerase I
vB_Kpn_1-P4	glimmer_prodigal	cds	19701	19985	.	+	.	Gp5.5-like host HNS inhibition
vB_Kpn_1-P4	glimmer_prodigal	cds	19982	20191	.	+	.	unknown function
vB_Kpn_1-P4	glimmer_prodigal	cds	20182	21093	.	+	.	exonuclease
vB_Kpn_1-P4	glimmer_prodigal	cds	21271	21516	.	+	.	unknown function
vB_Kpn_1-P4	prodigal_glimmer	cds	21519	21740	.	+	.	unknown function
vB_Kpn_1-P4	glimmer_prodigal	cds	21742	22002	.	+	.	host range and adsorption protein
vB_Kpn_1-P4	glimmer_prodigal	cds	22026	23633	.	+	.	head-tail adaptor
vB_Kpn_1-P4	glimmer_prodigal	cds	23665	24690	.	+	.	head assembly
vB_Kpn_1-P4	glimmer_prodigal	cds	24845	25876	.	+	.	major head protein
vB_Kpn_1-P4	glimmer_prodigal	cds	25900	26154	.	+	.	unknown function
vB_Kpn_1-P4	glimmer_prodigal	cds	26219	26797	.	+	.	tail protein
vB_Kpn_1-P4	glimmer_prodigal	cds	26820	29195	.	+	.	tail spike protein
vB_Kpn_1-P4	prodigal_glimmer	cds	29268	29678	.	+	.	internal virion protein
vB_Kpn_1-P4	glimmer_prodigal	cds	29681	30271	.	+	.	internal virion protein
vB_Kpn_1-P4	glimmer_prodigal	cds	30271	32526	.	+	.	internal virion protein
vB_Kpn_1-P4	glimmer_prodigal	cds	32543	36508	.	+	.	internal virion protein with endolysin domain
vB_Kpn_1-P4	glimmer_prodigal	cds	36570	39623	.	+	.	tail spike protein
vB_Kpn_1-P4	glimmer_prodigal	cds	39633	39842	.	+	.	holin

## Sheet: vB_Kpn_2-P1
vB_Kpn_2-P1	glimmer_prodigal	cds	1	474	.	+	.	terminase small subunit
vB_Kpn_2-P1	glimmer_prodigal	cds	474	1790	.	+	.	terminase large subunit
vB_Kpn_2-P1	glimmer_prodigal	cds	1982	2464	.	+	.	HNH endonuclease
vB_Kpn_2-P1	glimmer_prodigal	cds	2464	3675	.	+	.	portal protein
vB_Kpn_2-P1	glimmer_prodigal	cds	3672	4391	.	+	.	structural protein with Ig domain
vB_Kpn_2-P1	glimmer_prodigal	cds	4587	5183	.	+	.	head maturation protease
vB_Kpn_2-P1	glimmer_prodigal	cds	5197	6579	.	+	.	major head protein
vB_Kpn_2-P1	prodigal_glimmer	cds	6647	7150	.	+	.	head-tail adaptor
vB_Kpn_2-P1	glimmer_prodigal	cds	7150	7911	.	+	.	tail completion or Neck1 protein
vB_Kpn_2-P1	glimmer_prodigal	cds	7911	8396	.	+	.	tail terminator
vB_Kpn_2-P1	glimmer_prodigal	cds	8420	9553	.	+	.	minor tail protein
vB_Kpn_2-P1	glimmer_prodigal	cds	9563	10450	.	+	.	base plate tail tube protein
vB_Kpn_2-P1	glimmer_prodigal	cds	10454	10876	.	+	.	Tail assembly chaperone
vB_Kpn_2-P1	glimmer_prodigal	cds	10848	11276	.	+	.	tail assembly chaperone
vB_Kpn_2-P1	glimmer_prodigal	cds	11361	15818	.	+	.	tail length tape measure protein
vB_Kpn_2-P1	glimmer_prodigal	cds	15933	16547	.	+	.	distal tail protein
vB_Kpn_2-P1	prodigal_glimmer	cds	16544	19384	.	+	.	central tail fiber J
vB_Kpn_2-P1	glimmer_prodigal	cds	19412	29707	.	+	.	tail protein
vB_Kpn_2-P1	glimmer_prodigal	cds	29711	30130	.	+	.	unknown function
vB_Kpn_2-P1	glimmer_prodigal	cds	30130	32172	.	+	.	tail fiber protein
vB_Kpn_2-P1	glimmer_prodigal	cds	32217	32660	.	-	.	dUTPase
vB_Kpn_2-P1	glimmer_prodigal	cds	32660	33538	.	-	.	exonuclease
vB_Kpn_2-P1	glimmer_prodigal	cds	33535	34017	.	-	.	RusA-like Holliday junction resolvase
vB_Kpn_2-P1	glimmer_prodigal	cds	34017	35852	.	-	.	SbcC-like subunit of palindrome specific endonuclease
vB_Kpn_2-P1	glimmer_prodigal	cds	35836	36828	.	-	.	SbcD-like subunit of palindrome specific endonuclease
vB_Kpn_2-P1	glimmer_prodigal	cds	36868	37641	.	-	.	single strand DNA binding protein
vB_Kpn_2-P1	glimmer_prodigal	cds	37644	37997	.	-	.	unknown function
vB_Kpn_2-P1	glimmer_prodigal	cds	38200	39558	.	-	.	DNA helicase
vB_Kpn_2-P1	glimmer_prodigal	cds	40045	42615	.	-	.	DNA polymerase
vB_Kpn_2-P1	glimmer_prodigal	cds	42683	43567	.	-	.	DNA primase
vB_Kpn_2-P1	glimmer_prodigal	cds	43564	45042	.	-	.	DnaB-like replicative helicase
vB_Kpn_2-P1	glimmer_prodigal	cds	45127	45885	.	-	.	transcriptional regulator, D5-like
vB_Kpn_2-P1	glimmer_prodigal	cds	45888	46637	.	-	.	NAD-dependent DNA ligase
vB_Kpn_2-P1	glimmer_prodigal	cds	46837	47799	.	-	.	NAD-dependent DNA ligase
vB_Kpn_2-P1	glimmer_prodigal	cds	47799	48074	.	-	.	unknown function
vB_Kpn_2-P1	glimmer_prodigal	cds	48031	48192	.	-	.	unknown function
vB_Kpn_2-P1	glimmer_prodigal	cds	48276	48584	.	-	.	transcriptional regulator
vB_Kpn_2-P1	glimmer_prodigal	cds	48635	48931	.	-	.	unknown function
vB_Kpn_2-P1	glimmer_prodigal	cds	48944	49348	.	-	.	DNA binding protein
vB_Kpn_2-P1	glimmer_prodigal	cds	49423	49641	.	-	.	hypothetical protein
vB_Kpn_2-P1	glimmer_prodigal	cds	49634	50329	.	-	.	helicase
vB_Kpn_2-P1	glimmer_prodigal	cds	50362	50646	.	-	.	unknown function
vB_Kpn_2-P1	glimmer_prodigal	cds	50633	53422	.	-	.	replication origin binding
vB_Kpn_2-P1	glimmer_prodigal	cds	54021	54416	.	-	.	unknown function
vB_Kpn_2-P1	prodigal_glimmer	cds	54413	54880	.	-	.	unknown function
vB_Kpn_2-P1	glimmer_prodigal	cds	54949	55782	.	-	.	Sir2 (NAD-dependent deacetylase)
vB_Kpn_2-P1	glimmer_prodigal	cds	55782	55994	.	-	.	unknown function
vB_Kpn_2-P1	glimmer_prodigal	cds	56055	57884	.	-	.	NrdD-like anaerobic ribonucleotide reductase large subunit
vB_Kpn_2-P1	glimmer_prodigal	cds	58194	58943	.	+	.	PhoH-like phosphate starvation-inducible
vB_Kpn_2-P1	glimmer_prodigal	cds	58945	59058	.	+	.	unknown function
vB_Kpn_2-P1	glimmer_prodigal	cds	59073	59282	.	+	.	tail length tape measure protein
vB_Kpn_2-P1	glimmer_prodigal	cds	59351	61735	.	+	.	ribonucleotide reductase large subunit
vB_Kpn_2-P1	glimmer_prodigal	cds	61832	62992	.	+	.	ribonucleoside diphosphate reductase small subunit
vB_Kpn_2-P1	glimmer_prodigal	cds	62992	63555	.	+	.	dihydrofolate reductase
vB_Kpn_2-P1	glimmer_prodigal	cds	63552	64406	.	+	.	thymidylate synthase
vB_Kpn_2-P1	glimmer_prodigal	cds	64413	64607	.	+	.	hypothetical protein
vB_Kpn_2-P1	glimmer_prodigal	cds	64699	64980	.	+	.	unknown function
vB_Kpn_2-P1	glimmer_prodigal	cds	64980	65462	.	+	.	Rnase H
vB_Kpn_2-P1	glimmer_prodigal	cds	65462	65623	.	+	.	unknown function
vB_Kpn_2-P1	glimmer_prodigal	cds	66018	66512	.	+	.	hypothetical protein
vB_Kpn_2-P1	glimmer_prodigal	cds	66599	67012	.	+	.	unknown function
vB_Kpn_2-P1	glimmer_prodigal	cds	67012	67218	.	+	.	unknown function
vB_Kpn_2-P1	glimmer_prodigal	cds	67215	68222	.	+	.	exonuclease
vB_Kpn_2-P1	glimmer_prodigal	cds	68287	68748	.	+	.	endolysin
vB_Kpn_2-P1	glimmer_prodigal	cds	70034	70360	.	+	.	unknown function
vB_Kpn_2-P1	glimmer_prodigal	cds	70363	70539	.	+	.	hypothetical protein
vB_Kpn_2-P1	glimmer_prodigal	cds	70768	71061	.	+	.	hypothetical protein
vB_Kpn_2-P1	glimmer_prodigal	cds	71191	71388	.	+	.	unknown function
vB_Kpn_2-P1	glimmer_prodigal	cds	71388	71597	.	+	.	unknown function
vB_Kpn_2-P1	glimmer_prodigal	cds	71609	72103	.	+	.	membrane protein
vB_Kpn_2-P1	glimmer_prodigal	cds	72732	72893	.	+	.	unknown function
vB_Kpn_2-P1	prodigal_glimmer	cds	73993	74184	.	+	.	unknown function
vB_Kpn_2-P1	glimmer_prodigal	cds	74192	74350	.	+	.	unknown function
vB_Kpn_2-P1	glimmer_prodigal	cds	75261	75533	.	+	.	unknown function
vB_Kpn_2-P1	glimmer_prodigal	cds	75554	75931	.	+	.	unknown function
vB_Kpn_2-P1	glimmer_prodigal	cds	75931	76146	.	+	.	unknown function
vB_Kpn_2-P1	glimmer_prodigal	cds	76658	77134	.	+	.	homing endonuclease
vB_Kpn_2-P1	glimmer_prodigal	cds	77343	77543	.	+	.	hypothetical protein
vB_Kpn_2-P1	glimmer_prodigal	cds	78175	78369	.	+	.	hypothetical protein
vB_Kpn_2-P1	glimmer_prodigal	cds	78372	78710	.	+	.	unknown function
vB_Kpn_2-P1	glimmer_prodigal	cds	78710	78850	.	+	.	hypothetical protein
vB_Kpn_2-P1	glimmer_prodigal	cds	79555	79746	.	+	.	unknown function
vB_Kpn_2-P1	prodigal_glimmer	cds	79844	80200	.	+	.	unknown function
vB_Kpn_2-P1	glimmer_prodigal	cds	80191	80571	.	+	.	unknown function
vB_Kpn_2-P1	glimmer_prodigal	cds	80573	80743	.	+	.	unknown function
vB_Kpn_2-P1	glimmer_prodigal	cds	80856	81053	.	+	.	unknown function
vB_Kpn_2-P1	glimmer_prodigal	cds	81057	81320	.	+	.	unknown function
vB_Kpn_2-P1	glimmer_prodigal	cds	81320	81862	.	+	.	unknown function
vB_Kpn_2-P1	prodigal_glimmer	cds	81849	82076	.	+	.	unknown function
vB_Kpn_2-P1	glimmer_prodigal	cds	82112	82342	.	+	.	hypothetical protein
vB_Kpn_2-P1	glimmer_prodigal	cds	82345	82707	.	+	.	unknown function
vB_Kpn_2-P1	glimmer_prodigal	cds	82676	82942	.	+	.	unknown function
vB_Kpn_2-P1	glimmer_prodigal	cds	82932	83237	.	+	.	unknown function
vB_Kpn_2-P1	glimmer_prodigal	cds	83361	83882	.	+	.	hypothetical protein
vB_Kpn_2-P1	prodigal_glimmer	cds	83929	84252	.	+	.	unknown function
vB_Kpn_2-P1	glimmer_prodigal	cds	84245	84517	.	+	.	unknown function
vB_Kpn_2-P1	glimmer_prodigal	cds	84510	84944	.	+	.	unknown function
vB_Kpn_2-P1	glimmer_prodigal	cds	85064	85456	.	+	.	unknown function
vB_Kpn_2-P1	glimmer_prodigal	cds	85565	86278	.	+	.	unknown function
vB_Kpn_2-P1	glimmer_prodigal	cds	86244	86705	.	+	.	Rz-like spanin
vB_Kpn_2-P1	glimmer_prodigal	cds	86944	87705	.	+	.	deoxynucleoside monophosphate kinase
vB_Kpn_2-P1	glimmer_prodigal	cds	87715	88326	.	+	.	head maturation protease
vB_Kpn_2-P1	glimmer_prodigal	cds	88484	89146	.	+	.	holin
vB_Kpn_2-P1	glimmer_prodigal	cds	89143	89556	.	+	.	endolysin
vB_Kpn_2-P1	prodigal_glimmer	cds	89617	90033	.	+	.	unknown function
vB_Kpn_2-P1	glimmer_prodigal	cds	90106	90510	.	+	.	unknown function
vB_Kpn_2-P1	glimmer_prodigal	cds	90503	90787	.	+	.	unknown function
vB_Kpn_2-P1	glimmer_prodigal	cds	90889	91293	.	+	.	unknown function
vB_Kpn_2-P1	glimmer_prodigal	cds	91293	91655	.	+	.	hypothetical protein
vB_Kpn_2-P1	glimmer_prodigal	cds	91655	92485	.	+	.	NinI-like serine-threonine phosphatase
vB_Kpn_2-P1	glimmer_prodigal	cds	92496	92729	.	+	.	unknown function
vB_Kpn_2-P1	glimmer_prodigal	cds	92738	93106	.	+	.	unknown function
vB_Kpn_2-P1	glimmer_prodigal	cds	93109	93228	.	+	.	unknown function
vB_Kpn_2-P1	glimmer_prodigal	cds	93292	93720	.	+	.	unknown function
vB_Kpn_2-P1	glimmer_prodigal	cds	93802	94107	.	+	.	unknown function
vB_Kpn_2-P1	glimmer_prodigal	cds	94107	94388	.	+	.	unknown function
vB_Kpn_2-P1	glimmer_prodigal	cds	94385	94633	.	+	.	unknown function
vB_Kpn_2-P1	glimmer_prodigal	cds	94630	94971	.	+	.	unknown function
vB_Kpn_2-P1	prodigal_glimmer	cds	94964	95191	.	+	.	hypothetical protein
vB_Kpn_2-P1	glimmer_prodigal	cds	95175	95642	.	+	.	unknown function
vB_Kpn_2-P1	prodigal_glimmer	cds	95602	95991	.	+	.	unknown function
vB_Kpn_2-P1	glimmer_prodigal	cds	96003	96290	.	+	.	unknown function
vB_Kpn_2-P1	glimmer_prodigal	cds	96340	96528	.	+	.	hypothetical protein
vB_Kpn_2-P1	glimmer_prodigal	cds	96528	97004	.	+	.	unknown function
vB_Kpn_2-P1	glimmer_prodigal	cds	96982	97383	.	+	.	unknown function
vB_Kpn_2-P1	glimmer_prodigal	cds	97396	97905	.	+	.	unknown function
vB_Kpn_2-P1	glimmer_prodigal	cds	97918	98232	.	+	.	hypothetical protein
vB_Kpn_2-P1	glimmer_prodigal	cds	98295	99158	.	+	.	unknown function
vB_Kpn_2-P1	glimmer_prodigal	cds	101258	102220	.	+	.	unknown function
vB_Kpn_2-P1	glimmer_prodigal	cds	102286	102789	.	+	.	unknown function
vB_Kpn_2-P1	prodigal_glimmer	cds	102844	103371	.	+	.	unknown function
vB_Kpn_2-P1	glimmer_prodigal	cds	103371	103718	.	+	.	unknown function
vB_Kpn_2-P1	glimmer_prodigal	cds	104485	104652	.	+	.	unknown function
vB_Kpn_2-P1	glimmer_prodigal	cds	104668	104856	.	+	.	unknown function
vB_Kpn_2-P1	glimmer_prodigal	cds	105023	105283	.	+	.	unknown function
vB_Kpn_2-P1	glimmer_prodigal	cds	105513	105923	.	+	.	DNA binding protein
vB_Kpn_2-P1	glimmer_prodigal	cds	105991	106260	.	+	.	unknown function
vB_Kpn_2-P1	glimmer_prodigal	cds	106257	106484	.	+	.	membrane protein
vB_Kpn_2-P1	glimmer_prodigal	cds	106569	108251	.	+	.	DNA transfer protein
vB_Kpn_2-P1	glimmer_prodigal	cds	108316	108768	.	+	.	unknown function
vB_Kpn_2-P1	glimmer_prodigal	cds	108834	109556	.	+	.	polynucleotide kinase
vB_Kpn_2-P1	glimmer_prodigal	cds	109701	110162	.	-	.	unknown function
vB_Kpn_2-P1	glimmer_prodigal	cds	110165	110389	.	-	.	unknown function
vB_Kpn_2-P1	glimmer_prodigal	cds	110517	112469	.	+	.	receptor binding tail protein
vB_Kpn_2-P1	Phate	tRNA	70541	70616	74.7	+	.	trna-Arg(TCT)
vB_Kpn_2-P1	Phate	tRNA	71092	71169	48.0	+	.	trna-Ile2(CAT)
vB_Kpn_2-P1	Phate	tRNA	72198	72273	51.6	+	.	trna-Gln(TTG)
vB_Kpn_2-P1	Phate	tRNA	72284	72360	59.7	+	.	trna-Glu(TTC)
vB_Kpn_2-P1	Phate	tRNA	72634	72712	41.0	+	.	trna-Ala(TGC)
vB_Kpn_2-P1	Phate	tRNA	72899	72985	49.3	+	.	trna-Leu(TAG)
vB_Kpn_2-P1	Phate	tRNA	73096	73180	40.6	+	.	trna-Ser(TGA)
vB_Kpn_2-P1	Phate	tRNA	73188	73274	65.1	+	.	trna-Ser(GCT)
vB_Kpn_2-P1	Phate	tRNA	73534	73610	51.8	+	.	trna-His(GTG)
vB_Kpn_2-P1	Phate	tRNA	73618	73692	54.2	+	.	trna-Arg(ACG)
vB_Kpn_2-P1	Phate	tRNA	73823	73897	67.5	+	.	trna-Gln(CTG)
vB_Kpn_2-P1	Phate	tRNA	73900	73976	48.2	+	.	trna-fMet(CAT)
vB_Kpn_2-P1	Phate	tRNA	74352	74427	70.9	+	.	trna-Ile(GAT)
vB_Kpn_2-P1	Phate	tRNA	74433	74509	52.6	+	.	trna-Met(CAT)
vB_Kpn_2-P1	Phate	tRNA	74513	74588	60.1	+	.	trna-Val(TAC)
vB_Kpn_2-P1	Phate	tRNA	76340	76416	68.4	+	.	trna-Asp(GTC)
vB_Kpn_2-P1	Phate	tRNA	76555	76641	54.8	+	.	trna-Tyr(GTA)
vB_Kpn_2-P1	Phate	tRNA	77125	77202	64.1	+	.	trna-Asn(GTT)
vB_Kpn_2-P1	Phate	tRNA	77283	77356	36.7	+	.	trna-Cys(GCA)
vB_Kpn_2-P1	Phate	tRNA	77542	77617	67.6	+	.	trna-Lys(TTT)
vB_Kpn_2-P1	Phate	tRNA	77793	77870	70.0	+	.	trna-Phe(GAA)
vB_Kpn_2-P1	Phate	tRNA	78852	78929	54.9	+	.	trna-Leu(TAA)
vB_Kpn_2-P1	Phate	tRNA	79201	79278	61.8	+	.	trna-Pro(TGG)
vB_Kpn_2-P1	Phate	tRNA	79284	79357	66.9	+	.	trna-Thr(TGT)
vB_Kpn_2-P1	Phate	tRNA	79363	79438	2024-01-30	+	.	trna-Gly(TCC)
vB_Kpn_2-P1	Phate	tRNA	79759	79827	34.7	+	.	trna-Trp(CCA)

## Sheet: vB_Kpn_2-P2
vB_Kpn_2-P2	prodigal_glimmer	cds	1	567	.	-	.	terminase small subunit
vB_Kpn_2-P2	glimmer_prodigal	cds	683	985	.	-	.	hypothetical protein
vB_Kpn_2-P2	glimmer_prodigal	cds	969	1307	.	-	.	holin
vB_Kpn_2-P2	glimmer_prodigal	cds	1321	1755	.	-	.	endolysin
vB_Kpn_2-P2	glimmer_prodigal	cds	1818	2039	.	-	.	hypothetical protein
vB_Kpn_2-P2	glimmer_prodigal	cds	2005	2547	.	-	.	Rz-like spanin
vB_Kpn_2-P2	prodigal_glimmer	cds	2544	2768	.	-	.	hypothetical protein
vB_Kpn_2-P2	glimmer_prodigal	cds	2925	3317	.	-	.	unknown function
vB_Kpn_2-P2	glimmer_prodigal	cds	3307	3783	.	-	.	peptidase HslV family
vB_Kpn_2-P2	glimmer_prodigal	cds	3780	4124	.	-	.	late transcriptional activator
vB_Kpn_2-P2	glimmer_prodigal	cds	4114	4575	.	-	.	unknown function
vB_Kpn_2-P2	glimmer_prodigal	cds	4575	4913	.	-	.	unknown function
vB_Kpn_2-P2	glimmer_prodigal	cds	4910	5284	.	-	.	hypothetical protein
vB_Kpn_2-P2	glimmer_prodigal	cds	5373	5600	.	-	.	hypothetical protein
vB_Kpn_2-P2	glimmer_prodigal	cds	6367	6552	.	+	.	hypothetical protein
vB_Kpn_2-P2	glimmer_prodigal	cds	6623	7093	.	+	.	unknown function
vB_Kpn_2-P2	glimmer_prodigal	cds	7171	7458	.	+	.	hypothetical protein
vB_Kpn_2-P2	glimmer_prodigal	cds	7482	7817	.	+	.	unknown function
vB_Kpn_2-P2	glimmer_prodigal	cds	7814	8059	.	+	.	unknown function
vB_Kpn_2-P2	glimmer_prodigal	cds	9308	9763	.	+	.	hypothetical protein
vB_Kpn_2-P2	glimmer_prodigal	cds	9773	10399	.	+	.	hypothetical protein
vB_Kpn_2-P2	glimmer_prodigal	cds	10401	10670	.	+	.	unknown function
vB_Kpn_2-P2	glimmer_prodigal	cds	10728	10910	.	+	.	hypothetical protein
vB_Kpn_2-P2	glimmer_prodigal	cds	10913	11224	.	+	.	unknown function
vB_Kpn_2-P2	glimmer_prodigal	cds	11224	11409	.	+	.	hypothetical protein
vB_Kpn_2-P2	prodigal_glimmer	cds	11399	11593	.	+	.	hypothetical protein
vB_Kpn_2-P2	glimmer_prodigal	cds	11590	12027	.	+	.	unknown function
vB_Kpn_2-P2	glimmer_prodigal	cds	12024	12278	.	+	.	hypothetical protein
vB_Kpn_2-P2	glimmer_prodigal	cds	12326	12772	.	+	.	hypothetical protein
vB_Kpn_2-P2	glimmer_prodigal	cds	12774	13235	.	+	.	RNA ligase
vB_Kpn_2-P2	glimmer_prodigal	cds	13236	13445	.	+	.	hypothetical protein
vB_Kpn_2-P2	glimmer_prodigal	cds	13450	13977	.	+	.	hypothetical protein
vB_Kpn_2-P2	glimmer_prodigal	cds	14065	16605	.	+	.	DNA primase
vB_Kpn_2-P2	glimmer_prodigal	cds	16645	16932	.	-	.	hypothetical protein
vB_Kpn_2-P2	glimmer_prodigal	cds	17032	17364	.	+	.	protease
vB_Kpn_2-P2	glimmer_prodigal	cds	17361	17684	.	+	.	hypothetical protein
vB_Kpn_2-P2	glimmer_prodigal	cds	17954	18364	.	+	.	unknown function
vB_Kpn_2-P2	glimmer_prodigal	cds	18343	18516	.	+	.	unknown function
vB_Kpn_2-P2	glimmer_prodigal	cds	18513	18800	.	+	.	unknown function
vB_Kpn_2-P2	glimmer_prodigal	cds	18797	19117	.	+	.	hypothetical protein
vB_Kpn_2-P2	glimmer_prodigal	cds	19218	19682	.	+	.	RusA-like Holliday junction resolvase
vB_Kpn_2-P2	glimmer_prodigal	cds	19672	20268	.	+	.	pyrophosphatase
vB_Kpn_2-P2	glimmer_prodigal	cds	20350	20775	.	+	.	unknown function
vB_Kpn_2-P2	glimmer_prodigal	cds	20772	21098	.	+	.	hypothetical protein
vB_Kpn_2-P2	glimmer_prodigal	cds	21076	21687	.	+	.	Rnase H
vB_Kpn_2-P2	glimmer_prodigal	cds	21687	22634	.	+	.	ATP-dependent DNA ligase
vB_Kpn_2-P2	prodigal_glimmer	cds	22670	23431	.	+	.	Sak4-like ssDNA annealing protein
vB_Kpn_2-P2	prodigal_glimmer	cds	23428	24462	.	+	.	unknown function
vB_Kpn_2-P2	glimmer_prodigal	cds	24525	25472	.	+	.	Cas4-domain exonuclease
vB_Kpn_2-P2	glimmer_prodigal	cds	25477	27483	.	+	.	DNA helicase
vB_Kpn_2-P2	glimmer_prodigal	cds	27492	27701	.	+	.	unknown function
vB_Kpn_2-P2	glimmer_prodigal	cds	27701	28426	.	+	.	unknown function
vB_Kpn_2-P2	glimmer_prodigal	cds	28456	29379	.	+	.	unknown function
vB_Kpn_2-P2	prodigal_glimmer	cds	29447	30211	.	+	.	QueE-like radical SAM domain
vB_Kpn_2-P2	glimmer_prodigal	cds	30211	30549	.	+	.	hypothetical protein
vB_Kpn_2-P2	glimmer_prodigal	cds	30525	31937	.	+	.	L-glutamine-D-fructose-6-phosphate aminotransferase
vB_Kpn_2-P2	glimmer_prodigal	cds	31973	32239	.	+	.	hypothetical protein
vB_Kpn_2-P2	glimmer_prodigal	cds	32232	32639	.	+	.	unknown function
vB_Kpn_2-P2	prodigal_glimmer	cds	32629	33153	.	+	.	QueD-like 6-pyruvoyl-tetrahydropterin synthase
vB_Kpn_2-P2	glimmer_prodigal	cds	33150	33749	.	+	.	GTP cyclohydrolase
vB_Kpn_2-P2	glimmer_prodigal	cds	34047	35045	.	+	.	queuine tRNA-ribosyltransferase
vB_Kpn_2-P2	glimmer_prodigal	cds	35487	36479	.	+	.	DNA polymerase processivity factor
vB_Kpn_2-P2	glimmer_prodigal	cds	36476	36907	.	+	.	unknown function
vB_Kpn_2-P2	prodigal_glimmer	cds	36904	37098	.	+	.	hypothetical protein
vB_Kpn_2-P2	glimmer_prodigal	cds	37095	39071	.	+	.	DNA polymerase
vB_Kpn_2-P2	glimmer_prodigal	cds	39208	39384	.	+	.	unknown function
vB_Kpn_2-P2	glimmer_prodigal	cds	39389	39721	.	+	.	unknown function
vB_Kpn_2-P2	glimmer_prodigal	cds	39886	40626	.	-	.	unknown function
vB_Kpn_2-P2	glimmer_prodigal	cds	40629	43088	.	-	.	tail fiber protein
vB_Kpn_2-P2	glimmer_prodigal	cds	43098	45347	.	-	.	central tail fiber J
vB_Kpn_2-P2	glimmer_prodigal	cds	45351	45758	.	-	.	unknown function
vB_Kpn_2-P2	glimmer_prodigal	cds	45755	46339	.	-	.	tail protein
vB_Kpn_2-P2	glimmer_prodigal	cds	46336	46929	.	-	.	distal tail protein
vB_Kpn_2-P2	glimmer_prodigal	cds	46956	50213	.	-	.	tail length tape measure protein
vB_Kpn_2-P2	glimmer_prodigal	cds	50217	50570	.	-	.	tail chaperonin
vB_Kpn_2-P2	glimmer_prodigal	cds	50597	51037	.	-	.	tail length tape measure protein
vB_Kpn_2-P2	glimmer_prodigal	cds	51097	52269	.	-	.	minor tail protein
vB_Kpn_2-P2	glimmer_prodigal	cds	52272	52739	.	-	.	tail terminator
vB_Kpn_2-P2	glimmer_prodigal	cds	52736	53152	.	-	.	tail completion or Neck1 protein
vB_Kpn_2-P2	glimmer_prodigal	cds	53152	53523	.	-	.	head closure Hc1
vB_Kpn_2-P2	glimmer_prodigal	cds	53520	54023	.	-	.	head-tail adaptor Ad1
vB_Kpn_2-P2	glimmer_prodigal	cds	54147	54869	.	-	.	unknown function
vB_Kpn_2-P2	glimmer_prodigal	cds	54953	55294	.	-	.	tail protein
vB_Kpn_2-P2	glimmer_prodigal	cds	55364	56470	.	-	.	major head protein
vB_Kpn_2-P2	prodigal_glimmer	cds	56607	57506	.	-	.	head scaffolding protein
vB_Kpn_2-P2	glimmer_prodigal	cds	57584	59119	.	-	.	portal protein
vB_Kpn_2-P2	glimmer_prodigal	cds	59131	60696	.	-	.	terminase large subunit

## Sheet: vB_Kpn_2-P4
vB_Kpn_2-P4	glimmer_prodigal	cds	1	255	.	+	.	terminase small subunit
vB_Kpn_2-P4	glimmer_prodigal	cds	312	758	.	+	.	Rz-like spanin
vB_Kpn_2-P4	glimmer_prodigal	cds	755	2512	.	+	.	terminase large subunit
vB_Kpn_2-P4	glimmer_prodigal	cds	4061	4240	.	+	.	unknown function
vB_Kpn_2-P4	prodigal_glimmer	cds	4305	4772	.	+	.	SAM-dependent methyltransferase
vB_Kpn_2-P4	glimmer_prodigal	cds	4772	4954	.	+	.	unknown function
vB_Kpn_2-P4	glimmer_prodigal	cds	5149	5976	.	+	.	anti-repressor Ant
vB_Kpn_2-P4	glimmer_prodigal	cds	6014	7018	.	+	.	serine-threonine kinase
vB_Kpn_2-P4	glimmer_prodigal	cds	7088	9808	.	+	.	RNA polymerase
vB_Kpn_2-P4	glimmer_prodigal	cds	9907	10470	.	+	.	unknown function
vB_Kpn_2-P4	glimmer_prodigal	cds	10556	10732	.	+	.	unknown function
vB_Kpn_2-P4	glimmer_prodigal	cds	11103	12194	.	+	.	ATP-dependent DNA ligase
vB_Kpn_2-P4	glimmer_prodigal	cds	12311	12574	.	+	.	unknown function
vB_Kpn_2-P4	prodigal_glimmer	cds	12567	12995	.	+	.	nucleotide kinase
vB_Kpn_2-P4	glimmer_prodigal	cds	12982	13107	.	+	.	unknown function
vB_Kpn_2-P4	glimmer_prodigal	cds	13073	13237	.	+	.	RNA polymerase inhibitor
vB_Kpn_2-P4	glimmer_prodigal	cds	13335	14033	.	+	.	Gp2.5-like ssDNA binding protein and ssDNA annealing protein
vB_Kpn_2-P4	glimmer_prodigal	cds	14033	14482	.	+	.	endonuclease
vB_Kpn_2-P4	glimmer_prodigal	cds	14485	14940	.	+	.	amidase
vB_Kpn_2-P4	glimmer_prodigal	cds	15153	16940	.	+	.	DNA primase/helicase
vB_Kpn_2-P4	glimmer_prodigal	cds	17034	17243	.	+	.	unknown function
vB_Kpn_2-P4	glimmer_prodigal	cds	17439	17705	.	+	.	Inhibitor of toxin/antitoxin system
vB_Kpn_2-P4	glimmer_prodigal	cds	17822	18199	.	+	.	unknown function
vB_Kpn_2-P4	glimmer_prodigal	cds	18225	20393	.	+	.	DNA polymerase I
vB_Kpn_2-P4	glimmer_prodigal	cds	20412	20714	.	+	.	Gp5.5-like host HNS inhibition
vB_Kpn_2-P4	glimmer_prodigal	cds	20711	20920	.	+	.	unknown function
vB_Kpn_2-P4	prodigal_glimmer	cds	20917	21093	.	+	.	unknown function
vB_Kpn_2-P4	glimmer_prodigal	cds	21086	21991	.	+	.	exonuclease
vB_Kpn_2-P4	glimmer_prodigal	cds	22170	22415	.	+	.	unknown function
vB_Kpn_2-P4	glimmer_prodigal	cds	22418	22639	.	+	.	unknown function
vB_Kpn_2-P4	glimmer_prodigal	cds	22641	22901	.	+	.	host range and adsorption protein
vB_Kpn_2-P4	glimmer_prodigal	cds	22913	24520	.	+	.	head-tail adaptor
vB_Kpn_2-P4	glimmer_prodigal	cds	24552	25586	.	+	.	head assembly
vB_Kpn_2-P4	glimmer_prodigal	cds	25811	26842	.	+	.	major head protein
vB_Kpn_2-P4	glimmer_prodigal	cds	26899	27120	.	+	.	unknown function
vB_Kpn_2-P4	glimmer_prodigal	cds	27189	27767	.	+	.	tail protein
vB_Kpn_2-P4	glimmer_prodigal	cds	27736	30165	.	+	.	tail spike protein
vB_Kpn_2-P4	prodigal_glimmer	cds	30240	30650	.	+	.	internal virion protein
vB_Kpn_2-P4	glimmer_prodigal	cds	30653	31243	.	+	.	internal virion protein
vB_Kpn_2-P4	glimmer_prodigal	cds	31243	33498	.	+	.	internal virion protein
vB_Kpn_2-P4	glimmer_prodigal	cds	33515	37480	.	+	.	internal virion protein with endolysin domain
vB_Kpn_2-P4	glimmer_prodigal	cds	37542	40595	.	+	.	tail spike protein
vB_Kpn_2-P4	glimmer_prodigal	cds	40605	40814	.	+	.	holin

## Sheet: vB_Kpn_9-P3
Kpn9_P3_assembly.realigned	glimmer_prodigal	cds	1	474	.	+	.	terminase small subunit
Kpn9_P3_assembly.realigned	glimmer_prodigal	cds	474	1790	.	+	.	terminase large subunit
Kpn9_P3_assembly.realigned	glimmer_prodigal	cds	1919	2617	.	+	.	endonuclease
Kpn9_P3_assembly.realigned	glimmer_prodigal	cds	2607	3089	.	+	.	HNH endonuclease
Kpn9_P3_assembly.realigned	glimmer_prodigal	cds	3089	4300	.	+	.	portal protein
Kpn9_P3_assembly.realigned	glimmer_prodigal	cds	4297	5016	.	+	.	structural protein with Ig domain
Kpn9_P3_assembly.realigned	glimmer_prodigal	cds	5213	5812	.	+	.	head maturation protease
Kpn9_P3_assembly.realigned	glimmer_prodigal	cds	5812	7212	.	+	.	major head protein
Kpn9_P3_assembly.realigned	prodigal_glimmer	cds	7280	7783	.	+	.	head-tail adaptor
Kpn9_P3_assembly.realigned	glimmer_prodigal	cds	7783	8544	.	+	.	tail completion or Neck1 protein
Kpn9_P3_assembly.realigned	glimmer_prodigal	cds	8544	9029	.	+	.	tail terminator
Kpn9_P3_assembly.realigned	glimmer_prodigal	cds	9053	10186	.	+	.	minor tail protein
Kpn9_P3_assembly.realigned	glimmer_prodigal	cds	10196	11083	.	+	.	base plate tail tube protein
Kpn9_P3_assembly.realigned	glimmer_prodigal	cds	11087	11509	.	+	.	Tail assembly chaperone
Kpn9_P3_assembly.realigned	glimmer_prodigal	cds	11481	11909	.	+	.	tail assembly chaperone
Kpn9_P3_assembly.realigned	glimmer_prodigal	cds	11994	17072	.	+	.	tail length tape measure protein
Kpn9_P3_assembly.realigned	glimmer_prodigal	cds	17187	17801	.	+	.	distal tail protein
Kpn9_P3_assembly.realigned	glimmer_prodigal	cds	17798	20638	.	+	.	central tail fiber J
Kpn9_P3_assembly.realigned	prodigal_glimmer	cds	20666	29824	.	+	.	tail protein
Kpn9_P3_assembly.realigned	glimmer_prodigal	cds	29828	30247	.	+	.	unknown function
Kpn9_P3_assembly.realigned	glimmer_prodigal	cds	30247	30972	.	+	.	tail fiber protein
Kpn9_P3_assembly.realigned	glimmer_prodigal	cds	30954	31130	.	+	.	hypothetical protein
Kpn9_P3_assembly.realigned	glimmer_prodigal	cds	31172	31615	.	-	.	dUTPase
Kpn9_P3_assembly.realigned	glimmer_prodigal	cds	31615	32493	.	-	.	exonuclease
Kpn9_P3_assembly.realigned	glimmer_prodigal	cds	32490	32972	.	-	.	RusA-like Holliday junction resolvase
Kpn9_P3_assembly.realigned	glimmer_prodigal	cds	32972	34807	.	-	.	SbcC-like subunit of palindrome specific endonuclease
Kpn9_P3_assembly.realigned	glimmer_prodigal	cds	34791	35783	.	-	.	SbcD-like subunit of palindrome specific endonuclease
Kpn9_P3_assembly.realigned	glimmer_prodigal	cds	35823	36596	.	-	.	single strand DNA binding protein
Kpn9_P3_assembly.realigned	glimmer_prodigal	cds	36599	36952	.	-	.	unknown function
Kpn9_P3_assembly.realigned	glimmer_prodigal	cds	37155	38513	.	-	.	DNA helicase
Kpn9_P3_assembly.realigned	glimmer_prodigal	cds	39000	41570	.	-	.	DNA polymerase
Kpn9_P3_assembly.realigned	glimmer_prodigal	cds	41638	42522	.	-	.	DNA primase
Kpn9_P3_assembly.realigned	glimmer_prodigal	cds	42519	43997	.	-	.	DnaB-like replicative helicase
Kpn9_P3_assembly.realigned	glimmer_prodigal	cds	44078	44851	.	-	.	transcriptional regulator, D5-like
Kpn9_P3_assembly.realigned	glimmer_prodigal	cds	44854	45603	.	-	.	NAD-dependent DNA ligase
Kpn9_P3_assembly.realigned	glimmer_prodigal	cds	45803	46765	.	-	.	NAD-dependent DNA ligase
Kpn9_P3_assembly.realigned	glimmer_prodigal	cds	47202	47726	.	-	.	HNH endonuclease
Kpn9_P3_assembly.realigned	glimmer_prodigal	cds	48039	48335	.	-	.	unknown function
Kpn9_P3_assembly.realigned	glimmer_prodigal	cds	48348	48752	.	-	.	DNA binding protein
Kpn9_P3_assembly.realigned	glimmer_prodigal	cds	48831	49346	.	-	.	HNH endonuclease
Kpn9_P3_assembly.realigned	glimmer_prodigal	cds	49339	50034	.	-	.	helicase
Kpn9_P3_assembly.realigned	glimmer_prodigal	cds	50067	50351	.	-	.	unknown function
Kpn9_P3_assembly.realigned	glimmer_prodigal	cds	50338	53127	.	-	.	replication origin binding
Kpn9_P3_assembly.realigned	glimmer_prodigal	cds	53726	54121	.	-	.	unknown function
Kpn9_P3_assembly.realigned	prodigal_glimmer	cds	54118	54585	.	-	.	unknown function
Kpn9_P3_assembly.realigned	glimmer_prodigal	cds	54654	55487	.	-	.	Sir2 (NAD-dependent deacetylase)
Kpn9_P3_assembly.realigned	glimmer_prodigal	cds	55487	55699	.	-	.	unknown function
Kpn9_P3_assembly.realigned	glimmer_prodigal	cds	55760	57589	.	-	.	NrdD-like anaerobic ribonucleotide reductase large subunit
Kpn9_P3_assembly.realigned	glimmer_prodigal	cds	57900	58649	.	+	.	PhoH-like phosphate starvation-inducible
Kpn9_P3_assembly.realigned	glimmer_prodigal	cds	58651	58764	.	+	.	unknown function
Kpn9_P3_assembly.realigned	glimmer_prodigal	cds	58779	58988	.	+	.	tail length tape measure protein
Kpn9_P3_assembly.realigned	glimmer_prodigal	cds	59057	59545	.	+	.	HNH endonuclease
Kpn9_P3_assembly.realigned	glimmer_prodigal	cds	59568	61952	.	+	.	ribonucleotide reductase large subunit
Kpn9_P3_assembly.realigned	glimmer_prodigal	cds	62049	63335	.	+	.	ribonucleoside diphosphate reductase small subunit
Kpn9_P3_assembly.realigned	glimmer_prodigal	cds	63335	63898	.	+	.	dihydrofolate reductase
Kpn9_P3_assembly.realigned	glimmer_prodigal	cds	63895	64749	.	+	.	thymidylate synthase
Kpn9_P3_assembly.realigned	glimmer_prodigal	cds	64756	64950	.	+	.	hypothetical protein
Kpn9_P3_assembly.realigned	glimmer_prodigal	cds	65042	65323	.	+	.	unknown function
Kpn9_P3_assembly.realigned	glimmer_prodigal	cds	65323	65805	.	+	.	Rnase H
Kpn9_P3_assembly.realigned	glimmer_prodigal	cds	65805	65966	.	+	.	unknown function
Kpn9_P3_assembly.realigned	glimmer_prodigal	cds	65966	66343	.	+	.	hypothetical protein
Kpn9_P3_assembly.realigned	glimmer_prodigal	cds	66361	66855	.	+	.	hypothetical protein
Kpn9_P3_assembly.realigned	glimmer_prodigal	cds	66942	67355	.	+	.	unknown function
Kpn9_P3_assembly.realigned	glimmer_prodigal	cds	67355	67561	.	+	.	unknown function
Kpn9_P3_assembly.realigned	glimmer_prodigal	cds	67558	68565	.	+	.	exonuclease
Kpn9_P3_assembly.realigned	glimmer_prodigal	cds	68630	69091	.	+	.	endolysin
Kpn9_P3_assembly.realigned	glimmer_prodigal	cds	70396	70722	.	+	.	unknown function
Kpn9_P3_assembly.realigned	glimmer_prodigal	cds	70725	70901	.	+	.	hypothetical protein
Kpn9_P3_assembly.realigned	glimmer_prodigal	cds	71130	71423	.	+	.	hypothetical protein
Kpn9_P3_assembly.realigned	glimmer_prodigal	cds	71553	71750	.	+	.	unknown function
Kpn9_P3_assembly.realigned	prodigal_glimmer	cds	71750	71959	.	+	.	unknown function
Kpn9_P3_assembly.realigned	glimmer_prodigal	cds	71970	72464	.	+	.	membrane protein
Kpn9_P3_assembly.realigned	glimmer_prodigal	cds	73182	73421	.	+	.	unknown function
Kpn9_P3_assembly.realigned	prodigal_glimmer	cds	74305	74496	.	+	.	unknown function
Kpn9_P3_assembly.realigned	prodigal_glimmer	cds	74483	74662	.	+	.	unknown function
Kpn9_P3_assembly.realigned	glimmer_prodigal	cds	75573	75845	.	+	.	unknown function
Kpn9_P3_assembly.realigned	glimmer_prodigal	cds	75866	76243	.	+	.	unknown function
Kpn9_P3_assembly.realigned	glimmer_prodigal	cds	76243	76458	.	+	.	unknown function
Kpn9_P3_assembly.realigned	glimmer_prodigal	cds	76530	76643	.	+	.	unknown function
Kpn9_P3_assembly.realigned	glimmer_prodigal	cds	76969	77445	.	+	.	unknown function
Kpn9_P3_assembly.realigned	glimmer_prodigal	cds	78306	78500	.	+	.	hypothetical protein
Kpn9_P3_assembly.realigned	glimmer_prodigal	cds	78503	78841	.	+	.	unknown function
Kpn9_P3_assembly.realigned	glimmer_prodigal	cds	78841	78990	.	+	.	hypothetical protein
Kpn9_P3_assembly.realigned	glimmer_prodigal	cds	79476	79592	.	+	.	unknown function
Kpn9_P3_assembly.realigned	glimmer_prodigal	cds	79711	79902	.	+	.	unknown function
Kpn9_P3_assembly.realigned	glimmer_prodigal	cds	80000	80356	.	+	.	unknown function
Kpn9_P3_assembly.realigned	glimmer_prodigal	cds	80347	80733	.	+	.	unknown function
Kpn9_P3_assembly.realigned	glimmer_prodigal	cds	80735	80911	.	+	.	unknown function
Kpn9_P3_assembly.realigned	glimmer_prodigal	cds	81006	81221	.	+	.	unknown function
Kpn9_P3_assembly.realigned	glimmer_prodigal	cds	81225	81497	.	+	.	unknown function
Kpn9_P3_assembly.realigned	glimmer_prodigal	cds	81497	82039	.	+	.	unknown function
Kpn9_P3_assembly.realigned	glimmer_prodigal	cds	82240	82608	.	+	.	unknown function
Kpn9_P3_assembly.realigned	prodigal_glimmer	cds	82577	82843	.	+	.	unknown function
Kpn9_P3_assembly.realigned	glimmer_prodigal	cds	82833	83138	.	+	.	unknown function
Kpn9_P3_assembly.realigned	glimmer_prodigal	cds	83346	83783	.	+	.	hypothetical protein
Kpn9_P3_assembly.realigned	glimmer_prodigal	cds	83830	84156	.	+	.	unknown function
Kpn9_P3_assembly.realigned	glimmer_prodigal	cds	84140	84421	.	+	.	unknown function
Kpn9_P3_assembly.realigned	glimmer_prodigal	cds	84414	84848	.	+	.	unknown function
Kpn9_P3_assembly.realigned	glimmer_prodigal	cds	84968	85360	.	+	.	unknown function
Kpn9_P3_assembly.realigned	glimmer_prodigal	cds	85469	86182	.	+	.	unknown function
Kpn9_P3_assembly.realigned	glimmer_prodigal	cds	86148	86609	.	+	.	Rz-like spanin
Kpn9_P3_assembly.realigned	glimmer_prodigal	cds	86848	87609	.	+	.	deoxynucleoside monophosphate kinase
Kpn9_P3_assembly.realigned	glimmer_prodigal	cds	87619	88230	.	+	.	head maturation protease
Kpn9_P3_assembly.realigned	glimmer_prodigal	cds	88388	89050	.	+	.	holin
Kpn9_P3_assembly.realigned	glimmer_prodigal	cds	89047	89460	.	+	.	endolysin
Kpn9_P3_assembly.realigned	prodigal_glimmer	cds	89521	89937	.	+	.	unknown function
Kpn9_P3_assembly.realigned	glimmer_prodigal	cds	90010	90414	.	+	.	unknown function
Kpn9_P3_assembly.realigned	glimmer_prodigal	cds	90407	90691	.	+	.	unknown function
Kpn9_P3_assembly.realigned	glimmer_prodigal	cds	90794	91198	.	+	.	unknown function
Kpn9_P3_assembly.realigned	glimmer_prodigal	cds	91198	91560	.	+	.	hypothetical protein
Kpn9_P3_assembly.realigned	glimmer_prodigal	cds	91560	92390	.	+	.	NinI-like serine-threonine phosphatase
Kpn9_P3_assembly.realigned	glimmer_prodigal	cds	92401	92622	.	+	.	unknown function
Kpn9_P3_assembly.realigned	glimmer_prodigal	cds	92631	92999	.	+	.	unknown function
Kpn9_P3_assembly.realigned	glimmer_prodigal	cds	93002	93121	.	+	.	unknown function
Kpn9_P3_assembly.realigned	glimmer_prodigal	cds	93185	93613	.	+	.	unknown function
Kpn9_P3_assembly.realigned	glimmer_prodigal	cds	93696	94001	.	+	.	unknown function
Kpn9_P3_assembly.realigned	prodigal_glimmer	cds	94001	94282	.	+	.	unknown function
Kpn9_P3_assembly.realigned	glimmer_prodigal	cds	94279	94527	.	+	.	unknown function
Kpn9_P3_assembly.realigned	glimmer_prodigal	cds	94524	94865	.	+	.	unknown function
Kpn9_P3_assembly.realigned	glimmer_prodigal	cds	94858	95085	.	+	.	hypothetical protein
Kpn9_P3_assembly.realigned	glimmer_prodigal	cds	95069	95536	.	+	.	unknown function
Kpn9_P3_assembly.realigned	prodigal_glimmer	cds	95496	95885	.	+	.	unknown function
Kpn9_P3_assembly.realigned	glimmer_prodigal	cds	95897	96184	.	+	.	unknown function
Kpn9_P3_assembly.realigned	glimmer_prodigal	cds	96234	96422	.	+	.	hypothetical protein
Kpn9_P3_assembly.realigned	glimmer_prodigal	cds	96422	96898	.	+	.	unknown function
Kpn9_P3_assembly.realigned	glimmer_prodigal	cds	96876	97277	.	+	.	unknown function
Kpn9_P3_assembly.realigned	glimmer_prodigal	cds	97290	97799	.	+	.	unknown function
Kpn9_P3_assembly.realigned	glimmer_prodigal	cds	97812	98132	.	+	.	hypothetical protein
Kpn9_P3_assembly.realigned	glimmer_prodigal	cds	98132	98437	.	+	.	hypothetical protein
Kpn9_P3_assembly.realigned	glimmer_prodigal	cds	98434	99216	.	+	.	unknown function
Kpn9_P3_assembly.realigned	glimmer_prodigal	cds	101020	101190	.	-	.	unknown function
Kpn9_P3_assembly.realigned	glimmer_prodigal	cds	101499	102464	.	+	.	unknown function
Kpn9_P3_assembly.realigned	glimmer_prodigal	cds	102530	103024	.	+	.	unknown function
Kpn9_P3_assembly.realigned	glimmer_prodigal	cds	103137	103484	.	+	.	unknown function
Kpn9_P3_assembly.realigned	glimmer_prodigal	cds	103484	103714	.	+	.	hypothetical protein
Kpn9_P3_assembly.realigned	glimmer_prodigal	cds	104358	104699	.	+	.	HNH endonuclease
Kpn9_P3_assembly.realigned	glimmer_prodigal	cds	104939	105106	.	+	.	unknown function
Kpn9_P3_assembly.realigned	glimmer_prodigal	cds	105122	105310	.	+	.	unknown function
Kpn9_P3_assembly.realigned	glimmer_prodigal	cds	105478	105738	.	+	.	unknown function
Kpn9_P3_assembly.realigned	glimmer_prodigal	cds	105974	106381	.	+	.	DNA binding protein
Kpn9_P3_assembly.realigned	glimmer_prodigal	cds	106439	106666	.	+	.	membrane protein
Kpn9_P3_assembly.realigned	glimmer_prodigal	cds	106749	108431	.	+	.	DNA transfer protein
Kpn9_P3_assembly.realigned	glimmer_prodigal	cds	108496	108948	.	+	.	unknown function
Kpn9_P3_assembly.realigned	glimmer_prodigal	cds	109016	109738	.	+	.	polynucleotide kinase
Kpn9_P3_assembly.realigned	glimmer_prodigal	cds	109901	110368	.	-	.	HNH endonuclease
Kpn9_P3_assembly.realigned	glimmer_prodigal	cds	110368	110823	.	-	.	unknown function
Kpn9_P3_assembly.realigned	glimmer_prodigal	cds	110826	111050	.	-	.	unknown function
Kpn9_P3_assembly.realigned	glimmer_prodigal	cds	111178	113130	.	+	.	receptor binding tail protein
Kpn9_P3_assembly.realigned	Phate	tRNA	69551	69635	30.2	+	.	trna-Undet(NNN)
Kpn9_P3_assembly.realigned	Phate	tRNA	70903	70978	74.7	+	.	trna-Arg(TCT)
Kpn9_P3_assembly.realigned	Phate	tRNA	71454	71531	48.9	+	.	trna-Ile2(CAT)
Kpn9_P3_assembly.realigned	Phate	tRNA	72559	72634	51.6	+	.	trna-Gln(TTG)
Kpn9_P3_assembly.realigned	Phate	tRNA	72645	72721	59.7	+	.	trna-Glu(TTC)
Kpn9_P3_assembly.realigned	Phate	tRNA	72995	73073	41.0	+	.	trna-Ala(TGC)
Kpn9_P3_assembly.realigned	Phate	tRNA	73081	73167	49.3	+	.	trna-Leu(TAG)
Kpn9_P3_assembly.realigned	Phate	tRNA	73413	73497	40.6	+	.	trna-Ser(TGA)
Kpn9_P3_assembly.realigned	Phate	tRNA	73505	73590	63.6	+	.	trna-Ser(GCT)
Kpn9_P3_assembly.realigned	Phate	tRNA	73846	73922	51.8	+	.	trna-His(GTG)
Kpn9_P3_assembly.realigned	Phate	tRNA	73930	74004	54.2	+	.	trna-Arg(ACG)
Kpn9_P3_assembly.realigned	Phate	tRNA	74135	74209	64.0	+	.	trna-Gln(CTG)
Kpn9_P3_assembly.realigned	Phate	tRNA	74212	74288	47.2	+	.	trna-fMet(CAT)
Kpn9_P3_assembly.realigned	Phate	tRNA	74664	74739	70.9	+	.	trna-Ile(GAT)
Kpn9_P3_assembly.realigned	Phate	tRNA	74745	74821	52.6	+	.	trna-Met(CAT)
Kpn9_P3_assembly.realigned	Phate	tRNA	74825	74900	62.5	+	.	trna-Val(TAC)
Kpn9_P3_assembly.realigned	Phate	tRNA	76652	76728	68.4	+	.	trna-Asp(GTC)
Kpn9_P3_assembly.realigned	Phate	tRNA	76867	76953	54.8	+	.	trna-Tyr(GTA)
Kpn9_P3_assembly.realigned	Phate	tRNA	77436	77513	65.2	+	.	trna-Asn(GTT)
Kpn9_P3_assembly.realigned	Phate	tRNA	77594	77667	36.7	+	.	trna-Cys(GCA)
Kpn9_P3_assembly.realigned	Phate	tRNA	77673	77748	64.4	+	.	trna-Lys(TTT)
Kpn9_P3_assembly.realigned	Phate	tRNA	77924	78001	68.2	+	.	trna-Phe(GAA)
Kpn9_P3_assembly.realigned	Phate	tRNA	78992	79069	54.9	+	.	trna-Leu(TAA)
Kpn9_P3_assembly.realigned	Phate	tRNA	79075	79151	56.6	+	.	trna-Pro(TGG)
Kpn9_P3_assembly.realigned	Phate	tRNA	79157	79232	82.4	+	.	trna-Thr(TGT)
Kpn9_P3_assembly.realigned	Phate	tRNA	79316	79391	2024-01-30	+	.	trna-Gly(TCC)
Kpn9_P3_assembly.realigned	Phate	tRNA	79915	79983	34.7	+	.	trna-Trp(CCA)

## Sheet: vB_Kpn_13-P1
vB_Kpn_13-P1	glimmer_prodigal	cds	1	474	.	+	.	terminase small subunit
vB_Kpn_13-P1	glimmer_prodigal	cds	474	1790	.	+	.	terminase large subunit
vB_Kpn_13-P1	glimmer_prodigal	cds	1919	2617	.	+	.	endonuclease
vB_Kpn_13-P1	glimmer_prodigal	cds	2607	3089	.	+	.	unknown function
vB_Kpn_13-P1	glimmer_prodigal	cds	3089	4300	.	+	.	portal protein
vB_Kpn_13-P1	glimmer_prodigal	cds	4297	5016	.	+	.	structural protein with Ig domain
vB_Kpn_13-P1	glimmer_prodigal	cds	5213	5812	.	+	.	head maturation protease
vB_Kpn_13-P1	glimmer_prodigal	cds	5812	7212	.	+	.	major head protein
vB_Kpn_13-P1	prodigal_glimmer	cds	7280	7783	.	+	.	head-tail adaptor
vB_Kpn_13-P1	glimmer_prodigal	cds	7783	8544	.	+	.	tail completion or Neck1 protein
vB_Kpn_13-P1	glimmer_prodigal	cds	8544	9029	.	+	.	tail terminator
vB_Kpn_13-P1	glimmer_prodigal	cds	9053	10186	.	+	.	minor tail protein
vB_Kpn_13-P1	glimmer_prodigal	cds	10196	11083	.	+	.	base plate tail tube protein
vB_Kpn_13-P1	glimmer_prodigal	cds	11087	11509	.	+	.	Tail assembly chaperone
vB_Kpn_13-P1	glimmer_prodigal	cds	11481	11909	.	+	.	tail assembly chaperone
vB_Kpn_13-P1	glimmer_prodigal	cds	11994	17072	.	+	.	tail length tape measure protein
vB_Kpn_13-P1	glimmer_prodigal	cds	17187	17801	.	+	.	distal tail protein
vB_Kpn_13-P1	glimmer_prodigal	cds	17798	20638	.	+	.	central tail fiber J
vB_Kpn_13-P1	prodigal_glimmer	cds	20666	31063	.	+	.	tail protein
vB_Kpn_13-P1	glimmer_prodigal	cds	31067	31486	.	+	.	unknown function
vB_Kpn_13-P1	glimmer_prodigal	cds	31486	32211	.	+	.	tail fiber protein
vB_Kpn_13-P1	glimmer_prodigal	cds	32193	32369	.	+	.	hypothetical protein
vB_Kpn_13-P1	glimmer_prodigal	cds	32411	32854	.	-	.	dUTPase
vB_Kpn_13-P1	glimmer_prodigal	cds	32854	33732	.	-	.	exonuclease
vB_Kpn_13-P1	glimmer_prodigal	cds	33729	34211	.	-	.	RusA-like Holliday junction resolvase
vB_Kpn_13-P1	glimmer_prodigal	cds	34211	36046	.	-	.	SbcC-like subunit of palindrome specific endonuclease
vB_Kpn_13-P1	glimmer_prodigal	cds	36030	37022	.	-	.	SbcD-like subunit of palindrome specific endonuclease
vB_Kpn_13-P1	glimmer_prodigal	cds	37062	37835	.	-	.	single strand DNA binding protein
vB_Kpn_13-P1	glimmer_prodigal	cds	37838	38191	.	-	.	unknown function
vB_Kpn_13-P1	glimmer_prodigal	cds	38394	39752	.	-	.	DNA helicase
vB_Kpn_13-P1	glimmer_prodigal	cds	40239	42809	.	-	.	DNA polymerase
vB_Kpn_13-P1	glimmer_prodigal	cds	42877	43761	.	-	.	DNA primase
vB_Kpn_13-P1	glimmer_prodigal	cds	43758	45236	.	-	.	DnaB-like replicative helicase
vB_Kpn_13-P1	glimmer_prodigal	cds	45317	46090	.	-	.	transcriptional regulator, D5-like
vB_Kpn_13-P1	glimmer_prodigal	cds	46093	46842	.	-	.	NAD-dependent DNA ligase
vB_Kpn_13-P1	glimmer_prodigal	cds	47042	48004	.	-	.	NAD-dependent DNA ligase
vB_Kpn_13-P1	glimmer_prodigal	cds	48441	48965	.	-	.	HNH endonuclease
vB_Kpn_13-P1	glimmer_prodigal	cds	49278	49574	.	-	.	unknown function
vB_Kpn_13-P1	glimmer_prodigal	cds	49587	49991	.	-	.	DNA binding protein
vB_Kpn_13-P1	glimmer_prodigal	cds	50070	50585	.	-	.	HNH endonuclease
vB_Kpn_13-P1	glimmer_prodigal	cds	50578	51273	.	-	.	helicase
vB_Kpn_13-P1	glimmer_prodigal	cds	51306	51590	.	-	.	unknown function
vB_Kpn_13-P1	glimmer_prodigal	cds	51577	54366	.	-	.	replication origin binding
vB_Kpn_13-P1	glimmer_prodigal	cds	54965	55360	.	-	.	unknown function
vB_Kpn_13-P1	prodigal_glimmer	cds	55357	55824	.	-	.	unknown function
vB_Kpn_13-P1	glimmer_prodigal	cds	55893	56726	.	-	.	Sir2 (NAD-dependent deacetylase)
vB_Kpn_13-P1	glimmer_prodigal	cds	56726	56938	.	-	.	unknown function
vB_Kpn_13-P1	glimmer_prodigal	cds	56999	58828	.	-	.	NrdD-like anaerobic ribonucleotide reductase large subunit
vB_Kpn_13-P1	glimmer_prodigal	cds	59139	59888	.	+	.	PhoH-like phosphate starvation-inducible
vB_Kpn_13-P1	glimmer_prodigal	cds	59890	60003	.	+	.	unknown function
vB_Kpn_13-P1	glimmer_prodigal	cds	60018	60227	.	+	.	tail length tape measure protein
vB_Kpn_13-P1	glimmer_prodigal	cds	60296	60784	.	+	.	HNH endonuclease
vB_Kpn_13-P1	glimmer_prodigal	cds	60807	63191	.	+	.	ribonucleotide reductase large subunit
vB_Kpn_13-P1	glimmer_prodigal	cds	63288	64574	.	+	.	ribonucleoside diphosphate reductase small subunit
vB_Kpn_13-P1	glimmer_prodigal	cds	64574	65137	.	+	.	dihydrofolate reductase
vB_Kpn_13-P1	glimmer_prodigal	cds	65134	65988	.	+	.	thymidylate synthase
vB_Kpn_13-P1	glimmer_prodigal	cds	65995	66189	.	+	.	hypothetical protein
vB_Kpn_13-P1	glimmer_prodigal	cds	66281	66562	.	+	.	unknown function
vB_Kpn_13-P1	glimmer_prodigal	cds	66562	67044	.	+	.	Rnase H
vB_Kpn_13-P1	glimmer_prodigal	cds	67044	67205	.	+	.	unknown function
vB_Kpn_13-P1	glimmer_prodigal	cds	67205	67582	.	+	.	hypothetical protein
vB_Kpn_13-P1	glimmer_prodigal	cds	67600	68094	.	+	.	hypothetical protein
vB_Kpn_13-P1	glimmer_prodigal	cds	68181	68594	.	+	.	unknown function
vB_Kpn_13-P1	glimmer_prodigal	cds	68594	68800	.	+	.	unknown function
vB_Kpn_13-P1	glimmer_prodigal	cds	68797	69804	.	+	.	exonuclease
vB_Kpn_13-P1	glimmer_prodigal	cds	69869	70330	.	+	.	endolysin
vB_Kpn_13-P1	glimmer_prodigal	cds	71635	71961	.	+	.	unknown function
vB_Kpn_13-P1	glimmer_prodigal	cds	71964	72140	.	+	.	hypothetical protein
vB_Kpn_13-P1	glimmer_prodigal	cds	72369	72662	.	+	.	hypothetical protein
vB_Kpn_13-P1	glimmer_prodigal	cds	72792	72989	.	+	.	unknown function
vB_Kpn_13-P1	prodigal_glimmer	cds	72989	73198	.	+	.	unknown function
vB_Kpn_13-P1	glimmer_prodigal	cds	73209	73703	.	+	.	membrane protein
vB_Kpn_13-P1	glimmer_prodigal	cds	74421	74660	.	+	.	unknown function
vB_Kpn_13-P1	prodigal_glimmer	cds	75544	75735	.	+	.	unknown function
vB_Kpn_13-P1	prodigal_glimmer	cds	75722	75901	.	+	.	unknown function
vB_Kpn_13-P1	glimmer_prodigal	cds	76812	77084	.	+	.	unknown function
vB_Kpn_13-P1	glimmer_prodigal	cds	77105	77482	.	+	.	unknown function
vB_Kpn_13-P1	glimmer_prodigal	cds	77482	77697	.	+	.	unknown function
vB_Kpn_13-P1	glimmer_prodigal	cds	77769	77882	.	+	.	hypothetical protein
vB_Kpn_13-P1	glimmer_prodigal	cds	78208	78684	.	+	.	unknown function
vB_Kpn_13-P1	glimmer_prodigal	cds	79545	79739	.	+	.	hypothetical protein
vB_Kpn_13-P1	glimmer_prodigal	cds	79742	80080	.	+	.	unknown function
vB_Kpn_13-P1	glimmer_prodigal	cds	80080	80229	.	+	.	hypothetical protein
vB_Kpn_13-P1	glimmer_prodigal	cds	80950	81141	.	+	.	unknown function
vB_Kpn_13-P1	prodigal_glimmer	cds	81239	81595	.	+	.	unknown function
vB_Kpn_13-P1	glimmer_prodigal	cds	81586	81972	.	+	.	unknown function
vB_Kpn_13-P1	glimmer_prodigal	cds	81974	82150	.	+	.	unknown function
vB_Kpn_13-P1	glimmer_prodigal	cds	82245	82460	.	+	.	unknown function
vB_Kpn_13-P1	glimmer_prodigal	cds	82464	82736	.	+	.	unknown function
vB_Kpn_13-P1	glimmer_prodigal	cds	82736	83278	.	+	.	unknown function
vB_Kpn_13-P1	glimmer_prodigal	cds	83479	83847	.	+	.	unknown function
vB_Kpn_13-P1	prodigal_glimmer	cds	83816	84082	.	+	.	unknown function
vB_Kpn_13-P1	glimmer_prodigal	cds	84072	84377	.	+	.	unknown function
vB_Kpn_13-P1	glimmer_prodigal	cds	84585	85022	.	+	.	hypothetical protein
vB_Kpn_13-P1	prodigal_glimmer	cds	85069	85395	.	+	.	unknown function
vB_Kpn_13-P1	glimmer_prodigal	cds	85379	85660	.	+	.	unknown function
vB_Kpn_13-P1	glimmer_prodigal	cds	85653	86087	.	+	.	unknown function
vB_Kpn_13-P1	glimmer_prodigal	cds	86207	86599	.	+	.	unknown function
vB_Kpn_13-P1	glimmer_prodigal	cds	86708	87421	.	+	.	unknown function
vB_Kpn_13-P1	glimmer_prodigal	cds	87387	87848	.	+	.	Rz-like spanin
vB_Kpn_13-P1	glimmer_prodigal	cds	88087	88848	.	+	.	deoxynucleoside monophosphate kinase
vB_Kpn_13-P1	glimmer_prodigal	cds	88858	89469	.	+	.	head maturation protease
vB_Kpn_13-P1	glimmer_prodigal	cds	89627	90289	.	+	.	holin
vB_Kpn_13-P1	glimmer_prodigal	cds	90286	90699	.	+	.	endolysin
vB_Kpn_13-P1	prodigal_glimmer	cds	90760	91176	.	+	.	unknown function
vB_Kpn_13-P1	glimmer_prodigal	cds	91249	91653	.	+	.	unknown function
vB_Kpn_13-P1	glimmer_prodigal	cds	91646	91930	.	+	.	unknown function
vB_Kpn_13-P1	glimmer_prodigal	cds	92033	92437	.	+	.	unknown function
vB_Kpn_13-P1	glimmer_prodigal	cds	92437	92799	.	+	.	hypothetical protein
vB_Kpn_13-P1	glimmer_prodigal	cds	92799	93629	.	+	.	NinI-like serine-threonine phosphatase
vB_Kpn_13-P1	glimmer_prodigal	cds	93640	93861	.	+	.	unknown function
vB_Kpn_13-P1	glimmer_prodigal	cds	93870	94238	.	+	.	unknown function
vB_Kpn_13-P1	glimmer_prodigal	cds	94241	94360	.	+	.	unknown function
vB_Kpn_13-P1	glimmer_prodigal	cds	94424	94852	.	+	.	unknown function
vB_Kpn_13-P1	glimmer_prodigal	cds	94935	95240	.	+	.	unknown function
vB_Kpn_13-P1	prodigal_glimmer	cds	95240	95521	.	+	.	unknown function
vB_Kpn_13-P1	glimmer_prodigal	cds	95518	95766	.	+	.	unknown function
vB_Kpn_13-P1	glimmer_prodigal	cds	95763	96104	.	+	.	unknown function
vB_Kpn_13-P1	glimmer_prodigal	cds	96097	96324	.	+	.	hypothetical protein
vB_Kpn_13-P1	glimmer_prodigal	cds	96308	96775	.	+	.	unknown function
vB_Kpn_13-P1	prodigal_glimmer	cds	96735	97124	.	+	.	unknown function
vB_Kpn_13-P1	glimmer_prodigal	cds	97136	97423	.	+	.	unknown function
vB_Kpn_13-P1	glimmer_prodigal	cds	97473	97661	.	+	.	hypothetical protein
vB_Kpn_13-P1	glimmer_prodigal	cds	97661	98137	.	+	.	unknown function
vB_Kpn_13-P1	glimmer_prodigal	cds	98115	98516	.	+	.	unknown function
vB_Kpn_13-P1	glimmer_prodigal	cds	98529	99038	.	+	.	unknown function
vB_Kpn_13-P1	glimmer_prodigal	cds	99051	99371	.	+	.	hypothetical protein
vB_Kpn_13-P1	glimmer_prodigal	cds	99371	99676	.	+	.	hypothetical protein
vB_Kpn_13-P1	glimmer_prodigal	cds	99673	100455	.	+	.	unknown function
vB_Kpn_13-P1	glimmer_prodigal	cds	102216	102386	.	-	.	unknown function
vB_Kpn_13-P1	glimmer_prodigal	cds	102695	103660	.	+	.	unknown function
vB_Kpn_13-P1	glimmer_prodigal	cds	103726	104220	.	+	.	unknown function
vB_Kpn_13-P1	glimmer_prodigal	cds	104333	104680	.	+	.	unknown function
vB_Kpn_13-P1	glimmer_prodigal	cds	104680	104910	.	+	.	hypothetical protein
vB_Kpn_13-P1	glimmer_prodigal	cds	105554	105895	.	+	.	HNH endonuclease
vB_Kpn_13-P1	glimmer_prodigal	cds	106071	106238	.	+	.	unknown function
vB_Kpn_13-P1	prodigal_glimmer	cds	106254	106442	.	+	.	unknown function
vB_Kpn_13-P1	glimmer_prodigal	cds	106607	106867	.	+	.	unknown function
vB_Kpn_13-P1	glimmer_prodigal	cds	107206	107613	.	+	.	DNA binding protein
vB_Kpn_13-P1	glimmer_prodigal	cds	107981	109663	.	+	.	DNA transfer protein
vB_Kpn_13-P1	glimmer_prodigal	cds	109728	110180	.	+	.	unknown function
vB_Kpn_13-P1	glimmer_prodigal	cds	110248	110970	.	+	.	polynucleotide kinase
vB_Kpn_13-P1	glimmer_prodigal	cds	111133	111600	.	-	.	HNH endonuclease
vB_Kpn_13-P1	glimmer_prodigal	cds	111600	112055	.	-	.	unknown function
vB_Kpn_13-P1	glimmer_prodigal	cds	112058	112282	.	-	.	unknown function
vB_Kpn_13-P1	glimmer_prodigal	cds	112410	114362	.	+	.	receptor binding tail protein
vB_Kpn_13-P1	Phate	tRNA	70790	70874	30.2	+	.	trna-Undet(NNN)
vB_Kpn_13-P1	Phate	tRNA	72142	72217	74.7	+	.	trna-Arg(TCT)
vB_Kpn_13-P1	Phate	tRNA	72693	72770	48.9	+	.	trna-Ile2(CAT)
vB_Kpn_13-P1	Phate	tRNA	73798	73873	51.6	+	.	trna-Gln(TTG)
vB_Kpn_13-P1	Phate	tRNA	73884	73960	59.7	+	.	trna-Glu(TTC)
vB_Kpn_13-P1	Phate	tRNA	74234	74312	41.0	+	.	trna-Ala(TGC)
vB_Kpn_13-P1	Phate	tRNA	74320	74406	49.3	+	.	trna-Leu(TAG)
vB_Kpn_13-P1	Phate	tRNA	74652	74736	40.6	+	.	trna-Ser(TGA)
vB_Kpn_13-P1	Phate	tRNA	74744	74829	63.6	+	.	trna-Ser(GCT)
vB_Kpn_13-P1	Phate	tRNA	75085	75161	51.8	+	.	trna-His(GTG)
vB_Kpn_13-P1	Phate	tRNA	75169	75243	54.2	+	.	trna-Arg(ACG)
vB_Kpn_13-P1	Phate	tRNA	75374	75448	64.0	+	.	trna-Gln(CTG)
vB_Kpn_13-P1	Phate	tRNA	75451	75527	47.2	+	.	trna-fMet(CAT)
vB_Kpn_13-P1	Phate	tRNA	75903	75978	70.9	+	.	trna-Ile(GAT)
vB_Kpn_13-P1	Phate	tRNA	75984	76060	52.6	+	.	trna-Met(CAT)
vB_Kpn_13-P1	Phate	tRNA	76064	76139	62.5	+	.	trna-Val(TAC)
vB_Kpn_13-P1	Phate	tRNA	77891	77967	68.4	+	.	trna-Asp(GTC)
vB_Kpn_13-P1	Phate	tRNA	78106	78192	54.8	+	.	trna-Tyr(GTA)
vB_Kpn_13-P1	Phate	tRNA	78675	78752	65.2	+	.	trna-Asn(GTT)
vB_Kpn_13-P1	Phate	tRNA	78833	78906	36.7	+	.	trna-Cys(GCA)
vB_Kpn_13-P1	Phate	tRNA	78912	78987	72.3	+	.	trna-Lys(TTT)
vB_Kpn_13-P1	Phate	tRNA	79163	79240	68.2	+	.	trna-Phe(GAA)
vB_Kpn_13-P1	Phate	tRNA	80231	80308	54.9	+	.	trna-Leu(TAA)
vB_Kpn_13-P1	Phate	tRNA	80314	80390	56.6	+	.	trna-Pro(TGG)
vB_Kpn_13-P1	Phate	tRNA	80396	80471	82.4	+	.	trna-Thr(TGT)
vB_Kpn_13-P1	Phate	tRNA	80555	80630	2024-01-30	+	.	trna-Gly(TCC)
vB_Kpn_13-P1	Phate	tRNA	81154	81222	34.7	+	.	trna-Trp(CCA)

[truncated: 12 more sheets: vB_Kpn_13-P2, vB_Kpn_13-P3, vB_Kpn_15-P2, vB_Kpn_15-P3, vB_Kpn_16-P1, vB_Kpn_16-P2, vB_Kpn_16-P3, vB_Kpn_24-P1, vB_Kpn_24-P2, vB_Kpn_24-P3, vB_Kpn_30-P1, vB_Kpn_30-P2]
