# Supplementary material for: Targeted phage hunting to specific Klebsiella pneumoniae clinical isolates is an efficient antibiotic resistance and infection control strategy
Source: Microbiol Spectr. 2024 Aug 28;12(10):e00254-24. doi: 10.1128/spectrum.00254-24 (PMC11448410; doi:10.1128/spectrum.00254-24)
Supplement: Supplemental tables — Tables S1, S3, S5, and S6. [file spectrum.00254-24-s0003.xlsx]

## Sheet: Table_S1
Table S1. Klebsiella phages isolated in the 77 Klebsiella reference serotypes collection and sequenced.
Klebsiella Phage	Simplified name	Genome Length	Sequencing Depth	GC content	Number of CDS	Class	Family / sub Family	Genus	Source	Accession Number
vB_Kpl_K59PH2	K59PH2	43207	106.62	560789	53	Caudoviricetes	Autographiviridae	Aerosvirus	This study	ERS16499669
vB_Kpn_K24PH164C1	K24PH164C1	44457	367.23	538295	60	Caudoviricetes	Autographiviridae	Drulisvirus	This study	ERS16499670
vB_Kpn_K25PH129C1	K25PH129C1	44179	820.45	538785	60	Caudoviricetes	Autographiviridae	Drulisvirus	This study	ERS16499671
vB_Kpl_K71PH129C1	K71PH129C1	43413	1087.26	537926	55	Caudoviricetes	Autographiviridae	Drulisvirus	This study	ERS16499672
vB_Kpn_K1PH164C1	K1PH164C1	44296	248.31	539688	58	Caudoviricetes	Autographiviridae	Drulisvirus	This study	ERS16499673
vB_Kpl_K39PH122C2	K39PH122C2	44512	463.11	542303	56	Caudoviricetes	Autographiviridae	Drulisvirus	This study	ERS16499674
vB_Ko_K66PH128C1	K66PH128C1	43831	1602.25	53.38	60	Caudoviricetes	Autographiviridae	Drulisvirus	This study	ERS16499675
vB_Kpl_K72PH164C2	K72PH164C2	42982	536.86	537109	57	Caudoviricetes	Autographiviridae	Drulisvirus	This study	ERS16499676
vB_Kpn_K40PH129C1	K40PH129C1	44107	718.01	534949	56	Caudoviricetes	Autographiviridae	Drulisvirus	This study	ERS16499677
vB_Kpn_K15PH90	K15PH90	44292	1118.04	539014	56	Caudoviricetes	Autographiviridae	Drulisvirus	This study	ERS16499678
vB_Kpn_K51PH129C1	K51PH129C1	44354	1210.27	53551	60	Caudoviricetes	Autographiviridae	Drulisvirus	This study	ERS16499679
vB_Kpn_K17alpha62	K17alpha62	76373	974.08	44263	96	Caudoviricetes	Schitoviridae	Efbeekayvirus	This study	ERS16499680
vB_Kpl_K57alpha1.2	K57alpha1.2	73023	200.71	43007	94	Caudoviricetes	Schitoviridae	Gamaleyavirus	This study	ERS16499681
vB_Kpn_K60PH164C1	K60PH164C1	73567	105.51	441924	97	Caudoviricetes	Schitoviridae	Gamaleyavirus	This study	ERS16499682
vB_Kte_K65PH164	K65PH164	166556	83.02	395597	279	Caudoviricetes	Straboviridae	Jiaodavirus	This study	ERS16499683
vB_Kpn_K23PH08C2	K23PH08C2	145314	238.64	446013	255	Caudoviricetes	Vequintavirinae	Mydovirus	This study	ERS16499684
vB_Kpl_K54lambda1.1.1	K54lambda1.1.1	143446	462.07	445973	260	Caudoviricetes	Vequintavirinae	Mydovirus	This study	ERS16499685
vB_Kpn_K18PH07C1	K18PH07C1	150020	155.62	444721	267	Caudoviricetes	Vequintavirinae	Mydovirus	This study	ERS16499686
vB_Kpn_K45PH128C2	K45PH128C2	145501	87	447117	261	Caudoviricetes	Vequintavirinae	Mydovirus	This study	ERS16499687
vB_Kpn_K9PH25C2	K9PH25C2	60209	319.23	492086	94	Caudoviricetes	Autographiviridae	Nonagvirus	This study	ERS16499688
vB_Kpl_K35PH164C3	K35PH164C3	40161	103.15	531162	49	Caudoviricetes	Autographiviridae	Przondovirus	This study	ERS16499689
vB_Ko_K74PH129C2	K74PH129C2	41921	83.39	521958	53	Caudoviricetes	Autographiviridae	Przondovirus	This study	ERS16499691
vB_Kpn_K11PH164C1	K11PH164C1	40824	250.24	533265	47	Caudoviricetes	Autographiviridae	Przondovirus	This study	ERS16499693
vB_Kpl_K58PH129C2	K58PH129C2	39315	222.88	531324	48	Caudoviricetes	Autographiviridae	Przondovirus	This study	ERS16499694
vB_Ko_K26PH128C1	K26PH128C1	41030	125.19	526176	51	Caudoviricetes	Autographiviridae	Przondovirus	This study	ERS16499695
vB_Kpn_K43PH164C1	K43PH164C1	38774	25.6	524501	42	Caudoviricetes	Autographiviridae	Przondovirus	This study	ERS16499696
vB_Kpn_K16PH164C3	K16PH164C3	39283	79.48	512384	49	Caudoviricetes	Autographiviridae	Przondovirus	This study	ERS16499697
vB_Kpl_K56PH164C1	K56PH164C1	41189	173.78	528466	50	Caudoviricetes	Autographiviridae	Przondovirus	This study	ERS16499698
vB_Kpl_K48PH164C1	K48PH164C1	41205	554.02	532484	51	Caudoviricetes	Autographiviridae	Przondovirus	This study	ERS16499699
vB_Kpn_K82P1	K82P1	40862	196.75	530224	47	Caudoviricetes	Autographiviridae	Przondovirus	This study	ERS16499700
vB_Kpn_K37PH164C1	K37PH164C1	40674	1209.66	531666	49	Caudoviricetes	Autographiviridae	Przondovirus	This study	ERS16499701
vB_Kpn_K42PH8	K42PH8	40228	1388.95	524262	50	Caudoviricetes	Autographiviridae	Przondovirus	This study	ERS16499702
vB_Kpn_K27PH129C1	K27PH129C1	40288	447.49	524126	49	Caudoviricetes	Autographiviridae	Przondovirus	This study	ERS16499703
vB_Kpl_K8PH128	K8PH128	40663	148.19	530507	48	Caudoviricetes	Autographiviridae	Przondovirus	This study	ERS16499704
vB_Ko_K41P2	K41P2	176687	122.73	417773	282	Caudoviricetes	Straboviridae	Slopekvirus	This study	ERS16499705
vB_Kpn_K30lambda2.2	K30lambda2.2	112044	445.5	454464	152	Caudoviricetes	Demerecviridae	Sugarlandvirus	Concha-Eloko et al., 2023	ERS16499422
vB_Kpn_K7PH164C4	K7PH164C4	113206	346.94	454764	151	Caudoviricetes	Demerecviridae	Sugarlandvirus	Concha-Eloko et al., 2023	ERS16499423
vB_Kpl_K32PH164C1	K32PH164C1	110740	91.88	453675	151	Caudoviricetes	Demerecviridae	Sugarlandvirus	Concha-Eloko et al., 2023	ERS16499424
vB_Ko_K5lambda5	K5lambda5	160719	221.12	463399	207	Caudoviricetes	Ackermannviridae	Taipeivirus	This study	ERS16499706
vB_Kpn_K19PH14C4P1	K19PH14C4P1	38933	115.38	508412	50	Caudoviricetes	Autographiviridae	Teetrevirus	This study	ERS16499707
vB_Kpn_K61PH164C1	K61PH164C1	46169	337.16	51801	57	Caudoviricetes	Autographiviridae	Vectrevirus	This study	ERS16499708
vB_Kpl_K44PH129C1	K44PH129C1	43937	2166.41	510071	51	Caudoviricetes	Autographiviridae	Vectrevirus	This study	ERS16499709
vB_Kpn_K13PH07C1S	K13PH07C1S	46402	533.71	517478	58	Caudoviricetes	Autographiviridae	Vectrevirus	This study	ERS16499710
vB_Kpn_K13PH07C1L	K13PH07C1L	46402	104.91	517176	59	Caudoviricetes	Autographiviridae	Vectrevirus	This study	ERS16499711
vB_Kpn_K22PH164C1	K22PH164C1	45253	313.97	516872	55	Caudoviricetes	Autographiviridae	Vectrevirus	This study	ERS16499712
vB_Kpn_K69PH164C2	K69PH164C2	48918	274.3	508259	77	Caudoviricetes	Drexlerviridae	Webervirus	This study	ERS16499713
vB_Kpn_K2PH164C2	K2PH164C2	49492	183.18	504506	77	Caudoviricetes	Drexlerviridae	Webervirus	This study	ERS16499714
vB_Kpn_K63PH128	K63PH128	51393	84.28	507987	82	Caudoviricetes	Drexlerviridae	Webervirus	This study	ERS16499715
vB_Kpn_K38PH09C2	K38PH09C2	50215	167.41	502738	75	Caudoviricetes	Drexlerviridae	Webervirus	This study	ERS16499716
vB_Kpn_K64PH164C4	K64PH164C4	48074	16.45	503183	72	Caudoviricetes	Drexlerviridae	Webervirus	This study	ERS16499717
vB_Kpn_K33PH14C2	K33PH14C2	51764	66.53	51617	84	Caudoviricetes	Drexlerviridae	Webervirus	This study	ERS16499718
vB_Kpn_K2alpha62	K2alpha62	49345	88.95	499828	81	Caudoviricetes	Drexlerviridae	Webervirus	This study	ERS16499719
vB_Kpn_K6PH25C3	K6PH25C3	50947	80.87	512788	82	Caudoviricetes	Drexlerviridae	Webervirus	This study	ERS16499720
vB_Kpn_K2PH164C1	K2PH164C1	48876	258.41	502066	74	Caudoviricetes	Drexlerviridae	Webervirus	This study	ERS16499721
vB_Kpl_K53PH164C2	K53PH164C2	49657	247.93	501621	76	Caudoviricetes	Drexlerviridae	Webervirus	This study	ERS16499722
vB_Kpn_K46PH129	K46PH129	49453	26.14	502174	77	Caudoviricetes	Drexlerviridae	Webervirus	This study	ERS16499723
vB_Kpn_K54lambda2	K54lambda2	48532	71.06	501401	77	Caudoviricetes	Drexlerviridae	Webervirus	This study	ERS16499724
vB_Kpn_K52PH129C1	K52PH129C1	49703	253.71	506147	76	Caudoviricetes	Drexlerviridae	Webervirus	This study	ERS16499725
vB_Kpn_K31PH164	K31PH164	51681	218.59	516592	84	Caudoviricetes	Drexlerviridae	Webervirus	This study	ERS16499726
vB_Kpn_K2064PH2	K2064PH2	49637	101.8	507726	76	Caudoviricetes	Drexlerviridae	Webervirus	This study	ERS16499727
vB_Kpl_K14PH164C1	K14PH164C1	49112	343.76	505111	75	Caudoviricetes	Drexlerviridae	Webervirus	This study	ERS16499728
vB_Kpn_K2069PH1	K2069PH1	49869	93.81	510618	79	Caudoviricetes	Drexlerviridae	Webervirus	This study	ERS16499729
vB_Kpn_K28PH129	K28PH129	49618	327.38	511548	79	Caudoviricetes	Drexlerviridae	Webervirus	This study	ERS16499730
vB_Kpn_K62PH164C2	K62PH164C2	53240	221.44	492168	82	Caudoviricetes	Drexlerviridae	Unclassified	This study	ERS16499731
vB_Ko_K29PH164C1	K29PH164C1	52798	925.29	489962	82	Caudoviricetes	Drexlerviridae	Unclassified	This study	ERS16499732
vB_Kpn_K50PH164C1	K50PH164C1	49063	470.95	49145	77	Caudoviricetes	Drexlerviridae	Unclassified	This study	ERS16499733
vB_Kpl_K49PH164C2	K49PH164C2	49012	465.84	578185	61	Caudoviricetes	Unclassified	Unclassified	This study	ERS16499734
vB_Ko_K70PH128C1	K70PH128C1	47512	164.78	534265	60	Caudoviricetes	Unclassified	Unclassified	This study	ERS16499735
vB_Kpn_K21lambda1	K21lambda1	47505	44.29	567751	73	Caudoviricetes	Unclassified	Unclassified	This study	ERS16499736
vB_Kpn_K34PH164	K34PH164	48433	168.8	56957	59	Caudoviricetes	Unclassified	Unclassified	This study	ERS16499737
vB_Kpn_K10PH82C1	K10PH82C1	40906	603.85	530509	52	Outlier	Outlier	Outlier	This study	ERS16499738
vB_Ko_K4PH164	K4PH164	57640	1438.08	453539	86	Outlier	Outlier	Outlier	This study	ERS16499739
vB_Kpn_K17alpha61	K17alpha61	48557	311.93	506395	77	Outlier	Outlier	Outlier	This study	ERS16499740
vB_Kpn_K12P1.1	K12P1.1	39770	48.59	50269	50	Outlier	Outlier	Outlier	This study	ERS16499741

## Sheet: Table_S3
Table S3. RBPs identified in the isolated and sequenced Klebsiella phages, and detection methods for Dpos.
Phage	CDS	Annotation	Function	Comments	HMM based method	Deposcope	Manual Inspection
K10PH82C1	cds 45	tail depolymerase	depolymerase	6-bladed beta-propeller	no	yes	yes
K10PH82C1	cds 49	lytic tail fiber protein	depolymerase	Alpha-alpha toroid	no	no	yes
K10PH82C1	cds 50	tail spike protein	depolymerase	right-handed beta-helix	yes	yes	yes
K10PH82C1	cds 51	tail spike protein	depolymerase	right-handed beta-helix	yes	yes	yes
K11PH164C1	cds 39	tail depolymerase	depolymerase	6-bladed beta-propeller	no	yes	yes
K11PH164C1	cds 45	tail spike protein	depolymerase	right-handed beta-helix	yes	yes	yes
K11PH164C1	cds 46	tail spike protein	depolymerase	right-handed beta-helix	yes	yes	yes
K12P1_1	cds 43	tail depolymerase	depolymerase	6-bladed beta-propeller	no	yes	yes
K12P1_1	cds 49	tail fiber protein	tail fiber protein	None	-	-	-
K13PH07C1L	cds 10	tail spike protein	depolymerase	right-handed beta-helix	yes	yes	yes
K13PH07C1L	cds 11	tail spike protein	depolymerase	right-handed beta-helix	yes	yes	yes
K13PH07C1L	cds 12	tail spike protein	depolymerase	right-handed beta-helix	yes	yes	yes
K13PH07C1L	cds 54	tail depolymerase	depolymerase	6-bladed beta-propeller	no	yes	yes
K13PH07C1L	cds 58	tail fiber protein	tail fiber protein	None	-	-	-
K13PH07C1S	cds 10	tail spike protein	depolymerase	right-handed beta-helix	yes	yes	yes
K13PH07C1S	cds 11	tail spike protein	depolymerase	right-handed beta-helix	yes	yes	yes
K13PH07C1S	cds 53	tail depolymerase	depolymerase	6-bladed beta-propeller	no	yes	yes
K13PH07C1S	cds 57	tail fiber protein	tail fiber protein	None	-	-	-
K14PH164C1	cds 24	tail spike protein	depolymerase	right-handed beta-helix	yes	yes	yes
K15PH90	cds 49	tail depolymerase	depolymerase	6-bladed beta-propeller	no	yes	yes
K15PH90	cds 54	Putative tail depolymerase	depolymerase	6-bladed beta-propeller	no	yes	yes
K15PH90	cds 55	tail spike protein	depolymerase	right-handed beta-helix	yes	yes	yes
K16PH164C3	cds 43	tail depolymerase	depolymerase	6-bladed beta-propeller	no	yes	yes
K16PH164C3	cds 48	tail spike protein	depolymerase	right-handed beta-helix	yes	yes	yes
K17alfa61	cds 23	tail spike protein	depolymerase	right-handed beta-helix	yes	yes	yes
K17alfa62	cds 64	tail spike protein	depolymerase	right-handed beta-helix	yes	yes	yes
K17alfa62	cds 66	tail spike protein	depolymerase	right-handed beta-helix	yes	yes	yes
K17alfa62	cds 67	tail fiber protein	tail fiber protein	None	-	-	-
K18PH07C1	cds 9	tail fiber protein	tail fiber protein	None	-	-	-
K18PH07C1	cds 231	chaperone dependant tail spike	depolymerase	Triple-helix	no	no	yes
K18PH07C1	cds 236	tail fiber protein	tail fiber protein	None	-	-	-
K18PH07C1	cds 239	tail fiber protein	tail fiber protein	None	-	-	-
K18PH07C1	cds 241	tail fiber protein	tail fiber protein	None	-	-	-
K18PH07C1	cds 243	tail spike protein	depolymerase	right-handed beta-helix	yes	yes	yes
K18PH07C1	cds 245	tail spike protein	depolymerase	right-handed beta-helix	yes	yes	yes
K18PH07C1	cds 246	tail fiber protein	tail fiber protein	None	-	-	-
K18PH07C1	cds 250	tail fiber protein	tail fiber protein	None	-	-	-
K19PH14C4P1	cds 43	tail depolymerase	depolymerase	6-bladed beta-propeller	no	yes	yes
K19PH14C4P1	cds 48	chaperone dependant tail spike	depolymerase	Triple-helix	no	no	yes
K1PH164C1	cds 8	tail spike protein	depolymerase	right-handed beta-helix	yes	yes	yes
K1PH164C1	cds 53	tail depolymerase	depolymerase	6-bladed beta-propeller	no	yes	yes
K1PH164C1	cds 57	tail fiber protein	tail fiber protein	None	-	-	-
K2064PH2	cds 25	chaperone dependant tail spike	depolymerase	Triple-helix	no	yes	yes
K2069PH1	cds 25	chaperone dependant tail spike	depolymerase	Triple-helix	no	yes	yes
K21lambda1	cds 26	tail fiber protein	tail fiber protein	None	-	-	-
K21lambda1	cds 28	tail depolymerase	depolymerase	6-bladed beta-propeller	yes	no	yes
K22PH164C1	cds 10	tail spike protein	depolymerase	right-handed beta-helix	yes	yes	yes
K22PH164C1	cds 11	tail spike protein	depolymerase	right-handed beta-helix	yes	yes	yes
K22PH164C1	cds 50	tail depolymerase	depolymerase	6-bladed beta-propeller	no	yes	yes
K22PH164C1	cds 54	tail fiber protein	tail fiber protein	None	-	-	-
K23PH08C2	cds 10	tail fiber protein	tail fiber protein	None	-	-	-
K23PH08C2	cds 220	chaperone dependant tail spike	depolymerase	Triple-helix	no	no	yes
K23PH08C2	cds 225	chaperone dependant tail spike	depolymerase	Triple-helix	no	no	yes
K23PH08C2	cds 228	chaperone dependant tail spike	depolymerase	Triple-helix	no	no	yes
K23PH08C2	cds 231	tail fiber protein	tail fiber protein	None	-	-	-
K23PH08C2	cds 233	tail spike protein	depolymerase	right-handed beta-helix	yes	yes	yes
K23PH08C2	cds 238	tail fiber protein	tail fiber protein	None	-	-	-
K24PH164C1	cds 8	tail spike protein	depolymerase	right-handed beta-helix	yes	yes	yes
K24PH164C1	cds 55	tail depolymerase	depolymerase	6-bladed beta-propeller	no	yes	yes
K24PH164C1	cds 60	tail fiber protein	tail fiber protein	None	-	-	-
K25PH129C1	cds 56	tail depolymerase	depolymerase	6-bladed beta-propeller	no	yes	yes
K25PH129C1	cds 60	tail spike protein	depolymerase	right-handed beta-helix	yes	yes	yes
K26PH128C1	cds 44	tail depolymerase	depolymerase	6-bladed beta-propeller	no	yes	yes
K26PH128C1	cds 49	tail spike protein	depolymerase	right-handed beta-helix	yes	yes	yes
K26PH128C1	cds 50	tail spike protein	depolymerase	right-handed beta-helix	yes	yes	yes
K27PH129C1	cds 43	tail depolymerase	depolymerase	6-bladed beta-propeller	no	yes	yes
K27PH129C1	cds 48	tail spike protein	depolymerase	right-handed beta-helix	yes	yes	yes
K28PH129	cds 24	chaperone dependant tail spike	depolymerase	Triple-helix	no	yes	yes
K29PH164C1	cds 25	chaperone dependant tail spike	depolymerase	Triple-helix	no	yes	yes
K2alfa62	cds 23	tail spike protein	depolymerase	right-handed beta-helix	yes	yes	yes
K2PH164C1	cds 23	tail spike protein	depolymerase	right-handed beta-helix	yes	yes	yes
K2PH164C2	cds 24	tail spike protein	depolymerase	right-handed beta-helix	yes	yes	yes
K30lambda2_2	cds 18	tail fiber protein	tail fiber protein	None	-	-	-
K30lambda2_2	cds 20	chaperone dependant tail spike	depolymerase	Triple-helix	no	no	yes
K30lambda2_2	cds 152	Putative tail depolymerase	depolymerase	6-bladed beta-propeller	no	yes	yes
K31PH164	cds 25	chaperone dependant tail spike	depolymerase	Triple-helix	no	yes	yes
K32PH164C1	cds 18	tail fiber protein	tail fiber protein	None	-	-	-
K32PH164C1	cds 20	chaperone dependant tail spike	depolymerase	Triple-helix	no	yes	yes
K32PH164C1	cds 151	putative tail depolymerase	depolymerase	6-bladed beta-propeller	no	yes	yes
K33PH14C2	cds 25	tail spike protein	depolymerase	right-handed beta-helix	no	yes	yes
K34PH164	cds 24	chaperone dependant tail spike	depolymerase	Triple-helix	no	no	yes
K35PH164C3	cds 43	tail depolymerase	depolymerase	6-bladed beta-propeller	no	yes	yes
K35PH164C3	cds 48	tail spike protein	depolymerase	right-handed beta-helix	yes	yes	yes
K37PH164C1	cds 41	tail depolymerase	depolymerase	6-bladed beta-propeller	no	yes	yes
K37PH164C1	cds 46	tail fiber protein	tail fiber protein	None	yes	-	-
K37PH164C1	cds 47	tail spike protein	depolymerase	right-handed beta-helix	yes	yes	yes
K37PH164C1	cds 48	tail spike protein	depolymerase	right-handed beta-helix	yes	yes	yes
K38PH09C2	cds 24	tail spike protein	depolymerase	right-handed beta-helix	yes	yes	yes
K39PH122C2	cds 8	tail spike protein	depolymerase	right-handed beta-helix	yes	yes	yes
K39PH122C2	cds 50	tail depolymerase	depolymerase	6-bladed beta-propeller	no	yes	yes
K39PH122C2	cds 55	tail spike protein	depolymerase	right-handed beta-helix	yes	yes	yes
K40PH129C1	cds 52	tail depolymerase	depolymerase	6-bladed beta-propeller	no	yes	yes
K40PH129C1	cds 56	tail spike protein	depolymerase	right-handed beta-helix	yes	yes	yes
K41P2	cds 11	baseplate wedge subunit depolymerase	depolymerase	6-bladed beta-propeller	no	no	yes
K41P2	cds 226	chaperone dependant tail spike	depolymerase	Triple-helix	no	yes	yes
K41P2	cds 227	chaperone dependant tail spike	depolymerase	Triple-helix	no	yes	yes
K42PH8	cds 43	tail depolymerase	depolymerase	6-bladed beta-propeller	no	yes	yes
K42PH8	cds 48	tail spike protein	depolymerase	right-handed beta-helix	yes	yes	yes
K43PH164C1	cds 35	tail depolymerase	depolymerase	6-bladed beta-propeller	no	yes	yes
K43PH164C1	cds 40	tail spike protein	depolymerase	right-handed beta-helix	yes	yes	yes
K43PH164C1	cds 41	tail spike protein	depolymerase	right-handed beta-helix	yes	yes	yes
K44PH129C1	cds 9	tail spike protein	depolymerase	right-handed beta-helix	yes	yes	yes
K44PH129C1	cds 10	tail spike protein	depolymerase	right-handed beta-helix	yes	yes	yes
K44PH129C1	cds 45	tail depolymerase	depolymerase	6-bladed beta-propeller	no	yes	yes
K44PH129C1	cds 50	tail fiber protein	tail fiber protein	None	-	-	-
K45PH128C2	cds 8	tail fiber protein	tail fiber protein	None	-	-	-
K45PH128C2	cds 227	chaperone dependant tail spike	depolymerase	Triple-helix	no	no	yes
K45PH128C2	cds 232	chaperone dependant tail spike	depolymerase	Triple-helix	no	no	yes
K45PH128C2	cds 235	chaperone dependant tail spike	depolymerase	Triple-helix	no	no	yes
K45PH128C2	cds 236	tail fiber protein	tail fiber protein	None	-	-	-
K45PH128C2	cds 237	tail spike protein	depolymerase	right-handed beta-helix	yes	yes	yes
K45PH128C2	cds 239	tail spike protein	depolymerase	right-handed beta-helix	yes	yes	yes
K45PH128C2	cds 240	tail fiber protein	tail fiber protein	None	-	-	-
K45PH128C2	cds 244	tail fiber protein	tail fiber protein	None	-	-	-
K46PH129	cds 24	tail spike protein	depolymerase	right-handed beta-helix	yes	yes	yes
K48PH164C1	cds 43	tail depolymerase	depolymerase	6-bladed beta-propeller	no	yes	yes
K48PH164C1	cds 49	tail spike protein	depolymerase	right-handed beta-helix	yes	yes	yes
K48PH164C1	cds 50	tail fiber protein	tail fiber protein	None	-	-	-
K49PH164C2	cds 24	chaperone dependant tail spike	depolymerase	Triple-helix	no	no	yes
K4PH164	cds 21	tail fiber protein	tail fiber protein	None	-	-	-
K4PH164	cds 22	tail spike protein	depolymerase	right-handed beta-helix	yes	yes	yes
K50PH164C1	cds 28	chaperone dependant tail spike	depolymerase	Triple-helix	no	no	yes
K51PH129C1	cds 9	tail spike protein	depolymerase	right-handed beta-helix	yes	yes	yes
K51PH129C1	cds 56	tail depolymerase	depolymerase	6-bladed beta-propeller	no	yes	yes
K51PH129C1	cds 60	tail fiber protein	tail fiber protein	None	-	-	-
K52PH129C1	cds 25	chaperone dependant tail spike	depolymerase	Triple-helix	no	yes	yes
K53PH164C2	cds 24	tail spike protein	depolymerase	right-handed beta-helix	yes	yes	yes
K54lambda1_1_1	cds 12	tail fiber protein	tail fiber protein	None	-	-	-
K54lambda1_1_1	cds 225	chaperone dependant tail spike	depolymerase	Triple-helix	no	no	yes
K54lambda1_1_1	cds 230	chaperone dependant tail spike	depolymerase	Triple-helix	no	no	yes
K54lambda1_1_1	cds 233	chaperone dependant tail spike	depolymerase	Triple-helix	no	no	yes
K54lambda1_1_1	cds 236	tail fiber protein	tail fiber protein	None	-	-	-
K54lambda1_1_1	cds 238	tail spike protein	depolymerase	right-handed beta-helix	yes	yes	yes
K54lambda1_1_1	cds 243	tail fiber protein	tail fiber protein	None	-	-	-
K54lambda2	cds 23	tail spike protein	depolymerase	right-handed beta-helix	yes	yes	yes
K56PH164C1	cds 43	tail depolymerase	depolymerase	6-bladed beta-propeller	no	yes	yes
K56PH164C1	cds 48	tail spike protein	depolymerase	right-handed beta-helix	yes	yes	yes
K56PH164C1	cds 49	tail spike protein	depolymerase	right-handed beta-helix	yes	yes	yes
K57lambda1_2	cds 92	tail spike protein	depolymerase	right-handed beta-helix	yes	yes	yes
K57lambda1_2	cds 93	tail spike protein	depolymerase	right-handed beta-helix	yes	yes	yes
K58PH129C2	cds 40	tail depolymerase	depolymerase	6-bladed beta-propeller	no	yes	yes
K58PH129C2	cds 45	tail fiber protein	tail fiber protein	None	-	-	-
K58PH129C2	cds 47	tail spike protein	depolymerase	right-handed beta-helix	yes	yes	yes
K59PH2	cds 46	tail depolymerase	depolymerase	6-bladed beta-propeller	no	yes	yes
K59PH2	cds 51	tail fiber protein	tail fiber protein	None	-	-	-
K5lambda5	cds 195	tail fiber protein	tail fiber protein	None	-	-	-
K5lambda5	cds 196	tail spike protein	depolymerase	right-handed beta-helix	yes	yes	yes
K5lambda5	cds 198	tail spike protein	depolymerase	right-handed beta-helix	yes	yes	yes
K5lambda5	cds 199	tail spike protein	depolymerase	right-handed beta-helix	yes	yes	yes
K5lambda5	cds 200	tail spike protein	depolymerase	right-handed beta-helix	yes	yes	yes
K60PH164C1	cds 94	tail spike protein	depolymerase	right-handed beta-helix	yes	yes	yes
K60PH164C1	cds 96	tail spike protein	depolymerase	right-handed beta-helix	yes	yes	yes
K61PH164C1	cds 9	tail spike protein	depolymerase	right-handed beta-helix	yes	yes	yes
K61PH164C1	cds 10	tail spike protein	depolymerase	right-handed beta-helix	yes	yes	yes
K61PH164C1	cds 52	tail depolymerase	depolymerase	6-bladed beta-propeller	no	yes	yes
K61PH164C1	cds 56	tail fiber protein	tail fiber protein	None	-	-	-
K62PH164C2	cds 25	chaperone dependant tail spike	depolymerase	Triple-helix	no	yes	yes
K63PH128	cds 22	tail spike protein	depolymerase	right-handed beta-helix	yes	yes	yes
K64PH164C4	cds 24	tail spike protein	depolymerase	right-handed beta-helix	yes	yes	yes
K65PH164	cds 12	baseplate wedge subunit depolymerase	depolymerase	6-bladed beta-propeller	no	no	yes
K65PH164	cds 197	chaperone dependant tail spike	depolymerase	Triple-helix	no	no	yes
K65PH164	cds 198	chaperone dependant tail spike	depolymerase	Triple-helix	no	yes	yes
K66PH128C1	cds 55	tail depolymerase	depolymerase	6-bladed beta-propeller	no	yes	yes
K66PH128C1	cds 59	tail spike protein	depolymerase	right-handed beta-helix	yes	yes	yes
K69PH164C2	cds 24	chaperone dependant tail spike	depolymerase	Triple-helix	no	yes	yes
K6PH25C3	cds 23	tail spike protein	depolymerase	right-handed beta-helix	yes	yes	yes
K70PH128C1	cds 24	chaperone dependant tail spike	depolymerase	Triple-helix	no	yes	yes
K71PH129C1	cds 51	tail depolymerase	depolymerase	6-bladed beta-propeller	no	yes	yes
K71PH129C1	cds 55	tail spike protein	depolymerase	right-handed beta-helix	yes	yes	yes
K72PH164C2	cds 51	tail depolymerase	depolymerase	6-bladed beta-propeller	no	yes	yes
K72PH164C2	cds 55	Putative tail depolymerase	depolymerase	6-bladed beta-propeller	no	yes	yes
K74PH129C2	cds 46	tail depolymerase	depolymerase	6-bladed beta-propeller	no	yes	yes
K74PH129C2	cds 51	tail spike protein	depolymerase	right-handed beta-helix	yes	yes	yes
K74PH129C2	cds 52	tail spike protein	depolymerase	right-handed beta-helix	yes	yes	yes
K7PH164C4	cds 18	tail fiber protein	tail fiber protein	None	-	-	-
K7PH164C4	cds 20	chaperone dependant tail spike	depolymerase	Triple-helix	no	no	yes
K7PH164C4	cds 151	putative tail depolymerase	depolymerase	6-bladed beta-propeller	no	yes	yes
K82P1	cds 40	tail depolymerase	depolymerase	6-bladed beta-propeller	no	yes	yes
K82P1	cds 45	tail spike protein	depolymerase	right-handed beta-helix	yes	yes	yes
K82P1	cds 46	tail spike protein	depolymerase	right-handed beta-helix	yes	yes	yes
K8PH128	cds 41	tail depolymerase	depolymerase	6-bladed beta-propeller	no	yes	yes
K8PH128	cds 46	tail spike protein	depolymerase	right-handed beta-helix	yes	yes	yes
K8PH128	cds 47	tail fiber protein	tail fiber protein	None	-	-	-
K9PH25C2	cds 76	chaperone dependant tail spike	depolymerase	Triple-helix	no	yes	yes

## Sheet: Table_S5
Table S5. Description of the panel of carbapenem-resistant K. pneumoniae clinical isolates.
Clinical Isolate Code	Clinical Isolate Name	Species	Provided by	Hospital	Sample	ST	K_locus	Reference K-type	O locus	Bla Carbapenemase acquired genes	KPC	NDM	VIM-1	OXA	Susceptible to the cocktail	Source	Project	Accession id
20190017	KPN3	Klebsiella pneumoniae	Pirasoa	Hospital Jerez	Wound exudate	ST307	KL102	NO	O1/O2v2	YES	KPC-23	NO	NO	NO	NO	Non available	PRJNA1040118	SRR26821401
20190052	KPN4	Klebsiella pneumoniae	Pirasoa	Hospital Torrecárdenas	Rectal swab	ST11	KL25	YES	O5	YES	NO	NDM-7	NO	NO	YES	This study	PRJEB70314	ERR12308385
20190069	KPN5	Klebsiella pneumoniae	Pirasoa	Hospital Virgen de las Nieves	Urine	ST11	KL27	YES	O1/O2v2	YES	NO	NO	VIM-1	NO	YES	This study	PRJEB70314	ERR12308415
20190163	KPN6	Klebsiella pneumoniae	Pirasoa	Hospital Campus de la Salud	Wound exudate	ST11	KL24	YES	O1/O2v1	YES	NO	NO	NO	OXA-48	NO	This study	PRJEB70314	ERR12308416
20190343	KPN7	Klebsiella pneumoniae	Pirasoa	Hospital Torrecárdenas	Respiratory	ST11	KL27	YES	O1/O2v2	YES	NO	NO	VIM-1	NO	YES	This study	PRJEB70314	ERR12308418
20190363	KPN8	Klebsiella pneumoniae	Pirasoa	Hospital Valme	Abdominal abscess	ST405	KL151	NO	O4	YES	NO	NO	NO	OXA-48	NO	This study	PRJEB70314	ERR12308417
20190469	KPN9	Klebsiella pneumoniae	Pirasoa	Hospital Costa del Sol	Surgical device	ST147	KL64	YES	O1/O2v1	YES	NO	NDM-1	NO	NO	NO	Delgado-Valverde et al., 2023	PRJEB53686	ERR11279288
20190472	KPN10	Klebsiella pneumoniae	Pirasoa	Hospital Punta de Europa	Urine	ST11	KL24	YES	O1/O2v1	YES	NO	NO	NO	OXA-245	NO	This study	PRJEB70314	ERR12308419
20190501	KPN11	Klebsiella pneumoniae	Pirasoa	Hospital Carlos Haya	Respiratory	ST307	KL102	NO	O1/O2v2	YES	NO	NDM-1	NO	NO	NO	Delgado-Valverde et al., 2023	PRJEB53686	ERR11279291
20190643	KPN15	Klebsiella pneumoniae	Pirasoa	Hospital Infanta Elena	Respiratory	ST15	KL64	YES	O1/O2v1	YES	NO	NO	VIM-1	NO	YES	Delgado-Valverde et al., 2023	PRJEB53686	ERR11281684
20190646	KPN16	Klebsiella pneumoniae	Pirasoa	Hospital Virgen de las Nieves	Urine	ST147	KL64	YES	O1/O2v1	YES	NO	NO	NO	OXA-48	NO	This study	PRJEB70314	ERR12308420
20190710	KPN17	Klebsiella pneumoniae	Pirasoa	Hospital Campus de la Salud	Pharyngeal swab	ST307	KL102	NO	O1/O2v2	YES	NO	NO	NO	OXA-48	NO	This study	PRJEB70314	ERR12308421
20190784	KPN18	Klebsiella pneumoniae	Pirasoa	Hospital Alto Guadalquivir Andújar	Urine	ST15	KL112	NO	O1/O2v1	YES	NO	NDM-5	NO	NO	NO	Delgado-Valverde et al., 2023	PRJEB53686	ERR11281693
20190819	KPN19	Klebsiella pneumoniae	Pirasoa	Hospital Campus de la Salud	Rectal swab	ST15	KL48	YES	O1/O2v1	YES	NO	NO	NO	OXA-48	YES	This study	PRJEB70314	ERR12308422
20190856	KPN20	Klebsiella pneumoniae	Pirasoa	Hospital Virgen de la Victoria	Urine	ST307	KL102	NO	O1/O2v2	YES	NO	NDM-7	NO	NO	NO	Delgado-Valverde et al., 2023	PRJEB53686	ERR11281694
20200026	KPN21	Klebsiella pneumoniae	Pirasoa	Hospital Juan Ramón Jiménez	Rectal swab	ST307	KL102	NO	O1/O2v2	YES	NO	NO	VIM-1	NO	NO	Non available	PRJNA1040118	SRR26821398
20200155	KPN22	Klebsiella pneumoniae	Pirasoa	Hospital Jaen	Pharyngeal swab	ST512	KL107	NO	O1/O2v2	YES	KPC-3	NO	NO	NO	NO	This study	PRJEB70314	ERR12308446
20200194	KPN23	Klebsiella pneumoniae	Pirasoa	Hospital Virgen de las Nieves	Pharyngeal swab	ST405	KL151	NO	O4	YES	NO	NO	NO	OXA-48	NO	This study	PRJEB70314	ERR12308447
20200220	KPN24	Klebsiella pneumoniae	Pirasoa	Hospital Universitario Virgen Macarena	Rectal swab	ST15	KL64	YES	O1/O2v1	YES	NO	NO	VIM-1	OXA-48	YES	Delgado-Valverde et al., 2023	PRJEB53686	ERR11282755
20200233	KPN25	Klebsiella pneumoniae	Pirasoa	Hospital Valme	Rectal swab	ST405	KL151	NO	O4	YES	NO	NO	NO	OXA-48	YES	This study	PRJEB70314	ERR12308448
20200236	KPN26	Klebsiella pneumoniae	Pirasoa	Hospital Universitario Virgen Macarena	Exudate	ST11	KL24	YES	O1/O2v1	YES	NO	NO	NO	OXA-48	YES	This study	PRJEB70314	ERR12308449
20200410	KPN27	Klebsiella pneumoniae	Pirasoa	Hospital Juan Ramón Jiménez	Rectal swab	ST307	KL102	NO	O1/O2v2	YES	NO	NO	VIM-1	NO	NO	Non available	PRJNA1040118	SRR26821397
20200567	KPN28	Klebsiella pneumoniae	Pirasoa	Hospital Jaen	Axillary swab	ST512	KL107	NO	O1/O2v2	YES	KPC-3	NO	NO	NO	NO	This study	PRJEB70314	ERR12308450
20200614	KPN29	Klebsiella pneumoniae	Pirasoa	Hospital Jaen	Urine	ST307	KL102	NO	O1/O2v2	YES	KPC-3	NO	NO	NO	NO	Non available	PRJNA1040118	SRR26821396
20200699	KPN30	Klebsiella pneumoniae	Pirasoa	Hospital Valme	Urine	ST15	KL64	YES	O1/O2v1	YES	NO	NO	VIM-1	NO	YES	Pérez-Palacios et al., 2023	PRJEB52486	ERR9741493
20210052	KPN31	Klebsiella pneumoniae	Pirasoa	Hospital Virgen de las Nieves	Rectal swab	ST307	KL102	NO	O1/O2v2	YES	NO	NO	VIM-1	NO	NO	Non available	PRJNA1040118	SRR26821395
20210248	KPN32	Klebsiella pneumoniae	Pirasoa	Hospital Universitario Virgen Macarena	Urine	ST307	KL102	NO	O1/O2v2	YES	NO	NO	NO	OXA-48	NO	Non available	PRJNA1040118	SRR26821394
20210315	KPN33	Klebsiella pneumoniae	Pirasoa	Hospital Virgen de las Nieves	Respiratory	ST307	KL102	NO	O1/O2v2	YES	NO	NO	NO	OXA-48	YES	Non available	PRJNA1040118	SRR26821393
20210365	KPN34	Klebsiella pneumoniae	Pirasoa	Hospital Jerez	Rectal swab	ST512	KL107	NO	O1/O2v2	YES	KPC-23	NO	NO	NO	NO	This study	PRJEB70314	ERR12308502
20210510	KPN35	Klebsiella pneumoniae	Pirasoa	Hospital Universitario Virgen Macarena	Exudate	ST15	KL112	NO	O1/O2v1	YES	NO	NO	NO	OXA-48	YES	This study	PRJEB70314	ERR12308503
A0106KPN	KPN36	Klebsiella pneumoniae	CNM	Unknown	Unknown	ST11	KL24	YES	O1/O2v1	YES	NO	NO	NO	OXA-48	YES	Cañada-García et al., 2022	PRJEB50822	ERR8604135
A0507KPN	KPN37	Klebsiella pneumoniae	CNM	Hospital Gregorio Marañon	Urine	ST392	KL27	YES	O4	YES	NO	NO	NO	OXA-48	NO	Cañada-García et al., 2022	PRJEB50822	ERR8604162
A0610KPN	KPN38	Klebsiella pneumoniae	CNM	Hospital Universitario Insular de Gran Canaria	Urine	ST392	KL27	YES	O4	YES	NO	NO	NO	OXA-48	YES	Cañada-García et al., 2022	PRJEB50822	ERR8604173
A0805KPN	KPN39	Klebsiella pneumoniae	CNM	Unknown	Unknown	ST11	KL24	YES	O1/O2v1	YES	NO	NO	VIM-1	NO	NO	Cañada-García et al., 2022	PRJEB50822	ERR8604188
A1002KPN	KPN40	Klebsiella pneumoniae	CNM	Hospital Universitario La Fe	Bronchoalveolar lavage	ST392	KL27	YES	O4	YES	NO	NO	NO	OXA-48	NO	Cañada-García et al., 2022	PRJEB50822	ERR8604194
A1009KPN	KPN41	Klebsiella pneumoniae	CNM	Hospital Universitario La Fe	Urine	ST147	KL64	YES	O1/O2v1	NO	NO	NO	NO	NO	YES	Cañada-García et al., 2022	PRJEB50822	ERR8604201
A1303KPN	KPN42	Klebsiella pneumoniae	CNM	Hospital San Pedro de Alcántara	Wound exudate	ST11	KL107	NO	OL102	YES	KPC-3	NO	NO	NO	NO	Cañada-García et al., 2022	PRJEB50822	ERR8604217
A1402KPN	KPN43	Klebsiella pneumoniae	CNM	Unknown	Unknown	ST11	KL24	YES	O1/O2v1	YES	NO	NDM-1	NO	NO	YES	Cañada-García et al., 2022	PRJEB50822	ERR8604226
A2001KPN	KPN44	Klebsiella pneumoniae	CNM	Unknown	Unknown	ST307	KL102	NO	O1/O2v2	YES	NO	NDM-16	NO	NO	NO	Cañada-García et al., 2022	PRJEB50822	ERR8604241
A2608KPN	KPN45	Klebsiella pneumoniae	CNM	Hospital General Universitario de Alicante	Blood	ST11	KL64	YES	O1/O2v1	NO	NO	NO	NO	NO	NO	Cañada-García et al., 2022	PRJEB50822	ERR8604278
A2803KPN	KPN46	Klebsiella pneumoniae	CNM	Hospital Dr. Josep Trueta de Girona	Sputum	ST405	KL151	NO	O4	YES	NO	NO	NO	OXA-48	NO	Cañada-García et al., 2022	PRJEB50822	ERR8604281
A2808KPN	KPN47	Klebsiella pneumoniae	CNM	Hospital Dr. Josep Trueta de Girona	Wound exudate	ST405	KL151	NO	O4	YES	NO	NO	NO	OXA-48	YES	Cañada-García et al., 2022	PRJEB50822	ERR8604286
B0104KPN	KPN48	Klebsiella pneumoniae	CNM	Hospital Doce de Octubre	Urine	ST392	KL27	YES	O4	YES	KPC-2	NO	NO	OXA-48	YES	Cañada-García et al., 2022	PRJEB50822	ERR8604300
D0006	KPN49	Klebsiella pneumoniae	CNM	Hospital Vall d'Hebron	Urine	ST392	KL27	YES	O4	YES	NO	NO	NO	OXA-48	NO	Cañada-García et al., 2022	PRJEB50822	ERR8604342
E0204	KPN50	Klebsiella pneumoniae	CNM	Hospital de Granollers	Abscess	ST405	KL151	NO	O4	YES	NO	NO	NO	OXA-48	NO	Cañada-García et al., 2022	PRJEB50822	ERR8604364
H0502KPN	KPN51	Klebsiella pneumoniae	CNM	Complejo Hospitalario Universitario de Santiago	Urine	ST392	KL27	YES	O4	YES	NO	NO	NO	OXA-48	NO	Cañada-García et al., 2022	PRJEB50822	ERR8604447
K0004KPN-COL	KPN52	Klebsiella pneumoniae	CNM	Hospital Clinic	Urine	ST405	KL151	NO	O4	YES	NO	NO	NO	OXA-48	NO	Cañada-García et al., 2022	PRJEB50822	ERR8604491
K0006KPN	KPN53	Klebsiella pneumoniae	CNM	Hospital Clinic	Urine	ST392	KL27	YES	O4	YES	NO	NO	NO	OXA-48	NO	Cañada-García et al., 2022	PRJEB50822	ERR8604493
K0107KPN	KPN54	Klebsiella pneumoniae	CNM	Hospital Universitari de Bellvitge	Urine	ST405	KL151	NO	O4	YES	NO	NO	NO	OXA-48	NO	Cañada-García et al., 2022	PRJEB50822	ERR8604502
k993	KPN55	Klebsiella pneumoniae	CNM	Unknown	Unknown	ST15	KL112	NO	O1/O2v1	YES	NO	NO	NO	OXA-48	NO	This study	PRJEB68301	ERR12251639
k2234	KPN56	Klebsiella pneumoniae	CNM	Unknown	Unknown	ST101	KL17	YES	O1/O2v1	YES	KPC-2	NO	NO	NO	NO	This study	PRJEB68301	ERR12251640
k4043	KPN57	Klebsiella pneumoniae	CNM	Unknown	Unknown	ST101	KL17	YES	O1/O2v1	YES	KPC-2	NO	NO	NO	NO	This study	PRJEB68301	ERR12251641
k4159	KPN58	Klebsiella pneumoniae	CNM	Unknown	Unknown	ST101	KL17	YES	O1/O2v1	YES	KPC-2	NO	NO	NO	NO	This study	PRJEB68301	ERR12251642
k10963	KPN59	Klebsiella pneumoniae	CNM	Unknown	Unknown	ST15	KL24	YES	O1/O2v1	YES	NO	NDM-5	NO	NO	NO	This study	PRJEB68301	ERR12251643
K11373	KPN60	Klebsiella pneumoniae	CNM	Hospital Universitario La Fe	Rectal exudate	ST147	KL64	YES	O1/O2v1	YES	NO	NO	VIM-1	NO	YES	This study	PRJEB68301	ERR12251644
k11601	KPN61	Klebsiella pneumoniae	CNM	Unknown	Unknown	ST512	KL107	NO	O1/O2v2	YES	KPC-3	NO	NO	NO	NO	This study	PRJEB68301	ERR12251645
K11933	KPN62	Klebsiella pneumoniae	CNM	Unknown	Unknown	ST147	KL64	YES	O1/O2v1	YES	NO	NO	NO	OXA-48	NO	This study	PRJEB68301	ERR12251646
K12100	KPN63	Klebsiella pneumoniae	CNM	Unknown	Unknown	ST147	KL64	YES	O1/O2v1	YES	NO	NDM-1	NO	NO	NO	This study	PRJEB68301	ERR12251647

## Sheet: Table_S6
Table S6. Anti-phage defense systems profile of the K. pneumoniae clinical isolates.
Klebsiella pneumoniae Clinical Isolate Name	Anti-Phage Defense Systems Subtypes Detected
kpn3	PD-T4-3	RM Type I	RM Type I	RM Type II	Retron II	Shango	Gabija	Rst TIR-NLR	Gao Tmn	AbiE
kpn4	RM Type IV	RM Type III	RM Type II	PD-T7-1	Mok Hok Sok	AbiE	AbiU	AbiE
kpn5	AbiE	AbiU	AbiE	RM Type IV	RM Type II	PD-T4-3	PD-T7-1	NLR like bNACHT01	CBASS II
kpn6	AbiE	Lamassu-Fam	AbiU	AbiE	RM Type II	RM Type IV	RM Type II	PD-T7-1	Mok Hok Sok	Shango	Mok Hok Sok	NLR like bNACHT01	CBASS I	CBASS II
kpn7	AbiE	AbiE	AbiU	RM Type IV	RM Type II	PD-T4-3	PD-T7-1
kpn8	PD-T4-3	RM Type II	RM Type II	Dpd	PD-T7-1	Mok Hok Sok	Hachiman	CAS Class1-Subtype-IV-A	Rst 3HP	AbiE	Kiwa	RloC	Gabija
kpn9	Gabija	Lamassu-Fam	Pif	AbiE	CAS Class1-Subtype-I-E	RM Type I	RM Type I	RM Type IV	RM Type I	RM Type I	RM Type II	Druantia III	PD-T4-3	Borvo
kpn10	Lamassu-Fam	AbiU	AbiE	AbiE	RM Type IV	RM Type II	PD-T7-1	CBASS I
kpn11	PD-T4-3	RM Type IIG	RM Type I	RM Type II	RM Type I	Mokosh TypeI	Shango	Mok Hok Sok	Rst TIR-NLR	AbiE	Gao Tmn	Gabija
kpn15	AbiE	Gabija	Lamassu-Fam	CAS Class1-Subtype-I-E	CAS Class1-Subtype-IV-A	RM Type I	RM Type I	RM Type II	RM Type IV	RM Type II	Druantia III	PD-T4-5	Zorya TypeI	RosmerTA	Hachiman	Mok Hok Sok	PD-T7-1	Mok Hok Sok	SEFIR	CBASS I
kpn16	Pif	Gabija	AbiE	CAS Class1-Subtype-I-E	RM Type I	RM Type IV	RM Type II	PD-T4-3	PD-T4-5	BREX I
kpn17	PD-T4-3	RM Type II	RM Type I	RM Type II	Retron II	Mok Hok Sok	Shango	CAS Class1-Subtype-IV-A	Gabija	Gao Tmn	AbiE	Rst TIR-NLR
kpn18	PD-Lambda-1	PD-T4-5	RM Type I	RM Type II	RM Type IV	SEFIR	CBASS I	Hachiman	RosmerTA	Zorya TypeI	CAS Class1-Subtype-I-E	AbiE	Gabija	AbiL	Lamassu-Fam	AbiH
kpn19	AbiE	Lamassu-Fam	Gabija	CAS Class1-Subtype-I-E	RM Type I	RM Type IV	RM Type II	PD-T4-5	Druantia III	Zorya TypeI	RosmerTA	Hachiman	CBASS I	SEFIR
kpn20	PD-T4-3	RM Type I	RM Type I	RM Type II	Borvo	Shango	Mok Hok Sok	CAS Class1-Subtype-IV-A	Gao Tmn	Gabija	Lamassu-Fam	Gabija	Rst TIR-NLR	AbiE
kpn21	PD-T4-3	RM Type I	RM Type II	SEFIR	Retron II	Shango	Gabija	Gao Tmn	Rst TIR-NLR	AbiE
kpn22	PD-T4-3	Rst 3HP	AbiE	AbiU	AbiE	RM Type IV	RM Type III	RM Type I	PD-T7-1	Mok Hok Sok
kpn23	PD-T4-3	RM Type II	RM Type I	RM Type II	Borvo	Lamassu-Fam	Gabija	RloC	DISARM 1	Lamassu-Fam	AbiE	Gao Hhe	Mok Hok Sok	Mokosh TypeI
kpn24	Gabija	AbiE	Lamassu-Fam	CAS Class1-Subtype-IV-A	CAS Class1-Subtype-I-E	RM Type IV	RM Type I	RM Type I	RM Type II	RM Type II	Druantia III	PD-T4-5	Mok Hok Sok	Mok Hok Sok	Hachiman	RosmerTA	Zorya TypeI	PD-T7-1	SEFIR	CBASS I
kpn25	PD-T4-3	RM Type II	RM Type II	PD-T7-1	Dpd	Mok Hok Sok	Hachiman	CAS Class1-Subtype-IV-A	Kiwa	RloC	Rst 3HP	AbiE	Gabija
kpn26	AbiU	AbiE	Lamassu-Fam	AbiE	RM Type II	RM Type IV	PD-T7-1	Shango	Mok Hok Sok	CBASS I
kpn27	PD-T4-3	RM Type I	RM Type II	Shango	Mok Hok Sok	Gabija	AbiE	Rst TIR-NLR	Gao Tmn
kpn28	PD-T7-1	Shango	Mok Hok Sok	RM Type III	RM Type I	RM Type IV	PD-T4-3	AbiE	AbiU	AbiE	Rst 3HP
kpn29	PD-T4-3	RM Type I	RM Type I	RM Type II	Retron II	Shango	AbiE	Gao Tmn	Kiwa	Rst TIR-NLR	Gabija
kpn30	Lamassu-Fam	Gabija	AbiE	CAS Class1-Subtype-I-E	RM Type I	RM Type I	RM Type II	RM Type IV	Druantia III	PD-T4-5	Zorya TypeI	RosmerTA	Hachiman	PD-T7-1	Mok Hok Sok	CBASS I	SEFIR
kpn31	PD-T4-3	RM Type I	RM Type II	Retron II	Shango	Mok Hok Sok	Rst TIR-NLR	Gao Tmn	Gabija	AbiE
kpn32	PD-T4-3	RM Type I	Shango	Mok Hok Sok	Gao Tmn	Rst TIR-NLR	Gabija	AbiE
kpn33	PD-T4-3	RM Type I	Retron II	Shango	Gabija	AbiE	Rst TIR-NLR	Gao Tmn
kpn34	PD-T7-1	Shango	Mok Hok Sok	RM Type IV	RM Type I	RM Type III	PD-T4-3	AbiE	AbiE	AbiU	Rst 3HP
kpn35	Druantia III	PD-T4-5	RM Type I	RM Type I	RM Type IV	CBASS I	SEFIR	Zorya TypeI	RosmerTA	Hachiman	CAS Class1-Subtype-I-E	Lamassu-Fam	Gabija	AbiE
kpn36	Lamassu-Fam	AbiU	AbiE	AbiE	RM Type IV	PD-T7-1	Shango	CBASS I
kpn37	Pif	AbiE	CAS Class1-Subtype-I-E	RM Type I	RM Type I	RM Type IV	RM Type II	PD-T4-3	Druantia III	Mok Hok Sok
kpn38	Pif	AbiE	Gabija	AbiD	CAS Class1-Subtype-I-E	RM Type I	RM Type I	RM Type IV	RM Type II	PD-T4-3	Druantia III	PD-T4-5	Mok Hok Sok
kpn39	AbiU	AbiE	AbiE	RM Type IV	RM Type II	PD-T7-1	CBASS I
kpn40	Pif	AbiE	CAS Class1-Subtype-I-E	RM Type I	RM Type IV	RM Type I	RM Type I	RM Type II	PD-T4-3	Druantia III	Mok Hok Sok
kpn41	Pif	AbiE	CAS Class1-Subtype-I-E	RM Type I	RM Type I	RM Type IV	RM Type IV	RM Type IV	RM Type II	PD-T4-3	Druantia III	Mok Hok Sok	BREX I
kpn42	PD-T7-1	Mok Hok Sok	Shango	RM Type III	RM Type I	RM Type IV	RM Type II	AbiE	AbiE	AbiU
kpn43	AbiE	AbiU	Lamassu-Fam	Kiwa	Lamassu-Fam	AbiE	RM Type IV	RM Type II	PD-T7-1	Mok Hok Sok	ShosTA	CBASS I
kpn44	PD-T4-3	RM Type IIG	RM Type I	RM Type II	Mokosh TypeI	Shango	AbiE	Rst TIR-NLR	Gabija	Gao Tmn
kpn45	AbiE	AbiH	dGTPase	Lamassu-Fam	Rst 3HP	AbiE	Gabija	RM Type IV	RM Type I	PD-T4-3	PD-T7-1	Mok Hok Sok	Retron I B
kpn46	PD-T4-3	RM Type II	PD-T7-1	Hachiman	Dpd	AbiE	RloC	Rst 3HP	Kiwa
kpn47	PD-T4-3	RM Type II	PD-T7-1	Hachiman	Dpd	Kiwa	Rst 3HP	AbiE	Gabija	RloC
kpn48	Pif	AbiE	CAS Class1-Subtype-I-E	RM Type I	RM Type IV	RM Type I	RM Type II	PD-T4-3	Druantia III
kpn49	AbiE	Pif	CAS Class1-Subtype-I-E	CAS Class1-Subtype-IV-A	RM Type IV	RM Type I	RM Type I	RM Type II	PD-T4-3	Druantia III	Mok Hok Sok
kpn50	PD-T4-3	RM Type II	RM Type II	Hachiman	PD-T7-1	Mok Hok Sok	Dpd	CAS Class1-Subtype-IV-A	Gabija	Rst 3HP	AbiE	RloC	Kiwa
kpn51	Pif	AbiE	CAS Class1-Subtype-I-E	RM Type I	RM Type I	RM Type IV	RM Type II	PD-T4-3	Druantia III	Bunzi
kpn52	PD-T4-3	RM Type II	PD-T7-1	Dpd	AbiE	Kiwa	RloC	Rst 3HP
kpn53	Pif	AbiE	CAS Class1-Subtype-I-E	CAS Class1-Subtype-IV-A	RM Type I	RM Type IV	RM Type I	RM Type II	PD-T4-3	Druantia III	Mok Hok Sok	Mok Hok Sok
kpn54	PD-Lambda-1	PD-T4-3	RM Type I	RM Type II	PD-T7-1	Hachiman	Dpd	Rst 3HP	Kiwa	AbiE	RloC	Gabija
kpn55	Druantia III	PD-T4-5	RM Type III	RM Type I	RM Type I	RM Type IV	CBASS I	Hachiman	RosmerTA	Zorya TypeI	Mok Hok Sok	CAS Class1-Subtype-I-E	Lamassu-Fam	Lamassu-Fam	AbiE	Gabija
kpn56	AbiE	Lamassu-Fam	Gao Tmn	RM Type IV	RM Type II	PD-T4-3	PD-T7-2	PD-T7-1	PD-Lambda-1	CBASS II	Retron I B	Pycsar
kpn57	AbiE	Lamassu-Fam	Gao Tmn	RM Type IV	RM Type II	RM Type II	PD-T4-3	PD-T7-2	PD-T7-1	PD-Lambda-1	CBASS II	Retron I B	Pycsar
kpn58	AbiE	Lamassu-Fam	Gao Tmn	AbiJ	RM Type IV	RM Type I	RM Type IV	RM Type II	PD-T4-3	PD-T7-2	PD-T7-1	Mok Hok Sok	PD-Lambda-1	CBASS II	Retron I B	Pycsar
kpn59	Lamassu-Fam	AbiE	Gabija	Pif	CAS Class1-Subtype-I-E	CAS Class1-Subtype-IV-A	CAS Class1-Subtype-IV-A	RM Type I	RM Type II	RM Type I	RM Type IV	PD-T4-5	Hachiman	RosmerTA	Zorya TypeI	PD-T7-1	Mok Hok Sok	Mok Hok Sok	SEFIR	CBASS I	BREX I
kpn60	Pif	AbiE	CAS Class1-Subtype-I-E	RM Type I	RM Type I	RM Type IV	RM Type IV	RM Type IV	RM Type II	PD-T4-3	Druantia III	Mok Hok Sok	Mok Hok Sok	Bunzi	BREX I
kpn61	PD-T7-1	Shango	Mok Hok Sok	RM Type II	RM Type III	RM Type I	RM Type IV	CAS Class1-Subtype-IV-A	PD-T4-3	Rst 3HP	AbiU	AbiE	AbiE
kpn62	Pif	AbiE	Gabija	CAS Class1-Subtype-I-E	RM Type I	RM Type IV	RM Type II	PD-T4-3	PD-T4-5
kpn63	Pif	AbiE	Gabija	CAS Class1-Subtype-I-E	RM Type I	RM Type IV	RM Type II	PD-T4-3	PD-T4-5	PD-T4-4
