# Supplementary material for: Targeted phage hunting to specific Klebsiella pneumoniae clinical isolates is an efficient antibiotic resistance and infection control strategy
Source: Microbiol Spectr. 2024 Aug 28;12(10):e00254-24. doi: 10.1128/spectrum.00254-24 (PMC11448410; doi:10.1128/spectrum.00254-24)
Supplement: Table S2 — Functional annotation of Klebsiella phages. [file spectrum.00254-24-s0004.xlsx]

## Sheet: Table_S2_legend
Table S2. Functional annotation of Klebsiella phages.
gff3 file format
Column A	Klebsiella Phage
Column B	Source
Column C	Feature Type
Column D	Start position
Column E	End position
Column F	.
Column G	DNA strand
Column H	.
Column I	Functional annotation
The number of the row corresponds to the number of the CDS
The name of the following sheets corresponds to the simplified name of the phage

## Sheet: K10PH82C1
K10PH82C1	genemarks_glimmer_phanotate_prodigal	cds	1	267	.	+	.	terminase small subunit
K10PH82C1	genemarks_glimmer_phanotate_prodigal	cds	364	807	.	+	.	Rz-like spanin
K10PH82C1	genemarks_glimmer_phanotate_prodigal	cds	804	2558	.	+	.	terminase large subunit
K10PH82C1	phanotate_prodigal	cds	2802	2951	.	+	.	unknown function
K10PH82C1	genemarks_glimmer_phanotate_prodigal	cds	4012	4278	.	+	.	unknown function
K10PH82C1	genemarks_glimmer_prodigal_phanotate	cds	4348	4656	.	+	.	unknown function
K10PH82C1	glimmer_prodigal_genemarks_phanotate	cds	4637	4825	.	+	.	hypothetical protein
K10PH82C1	genemarks_glimmer_phanotate_prodigal	cds	4818	4988	.	+	.	hypothetical protein
K10PH82C1	genemarks_glimmer_phanotate_prodigal	cds	4985	5182	.	+	.	unknown function
K10PH82C1	genemarks_glimmer_phanotate_prodigal	cds	5287	6213	.	+	.	serine-threonine kinase
K10PH82C1	genemarks_glimmer_phanotate_prodigal	cds	6246	8930	.	+	.	RNA polymerase
K10PH82C1	genemarks_glimmer_phanotate_prodigal	cds	9015	9578	.	+	.	unknown function
K10PH82C1	genemarks_glimmer_phanotate_prodigal	cds	9624	9770	.	+	.	unknown function
K10PH82C1	genemarks_phanotate_prodigal_glimmer	cds	9772	10023	.	+	.	dGTPase inhibitor
K10PH82C1	glimmer_genemarks_phanotate_prodigal	cds	10033	11139	.	+	.	ATP-dependent DNA ligase
K10PH82C1	genemarks_phanotate_prodigal	cds	11139	11300	.	+	.	hypothetical protein
K10PH82C1	phanotate_prodigal	cds	11368	11457	.	+	.	hypothetical protein
K10PH82C1	genemarks_glimmer_phanotate_prodigal	cds	11454	11717	.	+	.	unknown function
K10PH82C1	genemarks_glimmer_phanotate_prodigal	cds	11710	12138	.	+	.	nucleotide kinase
K10PH82C1	genemarks_glimmer_phanotate	cds	12125	12262	.	+	.	unknown function
K10PH82C1	genemarks_glimmer_phanotate_prodigal	cds	12259	12495	.	+	.	RNA polymerase inhibitor
K10PH82C1	genemarks_glimmer_phanotate_prodigal	cds	12544	13242	.	+	.	Gp2.5-like ssDNA binding protein and ssDNA annealing protein
K10PH82C1	genemarks_glimmer_phanotate_prodigal	cds	13242	13691	.	+	.	endonuclease
K10PH82C1	genemarks_glimmer_phanotate_prodigal	cds	13692	14147	.	+	.	amidase
K10PH82C1	genemarks_phanotate	cds	14149	14247	.	+	.	hypothetical protein
K10PH82C1	glimmer_genemarks_phanotate_prodigal	cds	14305	16035	.	+	.	DNA primase/helicase
K10PH82C1	genemarks_glimmer_phanotate_prodigal	cds	16080	16289	.	+	.	unknown function
K10PH82C1	genemarks_glimmer_phanotate_prodigal	cds	16289	16561	.	+	.	unknown function
K10PH82C1	genemarks_glimmer_phanotate_prodigal	cds	16618	17031	.	+	.	unknown function
K10PH82C1	genemarks_glimmer_phanotate_prodigal	cds	17047	19128	.	+	.	DNA polymerase I
K10PH82C1	genemarks_glimmer_phanotate_prodigal	cds	19146	19433	.	+	.	Gp5.5-like host HNS inhibition
K10PH82C1	glimmer_phanotate_prodigal	cds	19430	19639	.	+	.	unknown function
K10PH82C1	glimmer_genemarks_prodigal_phanotate	cds	19630	20553	.	+	.	exonuclease
K10PH82C1	phanotate_prodigal	cds	20520	20633	.	+	.	hypothetical protein
K10PH82C1	genemarks_phanotate_prodigal_glimmer	cds	20726	20977	.	+	.	unknown function
K10PH82C1	phanotate_prodigal_glimmer	cds	20981	21196	.	+	.	unknown function
K10PH82C1	genemarks_glimmer_phanotate_prodigal	cds	21193	21582	.	+	.	host range and adsorption protein
K10PH82C1	genemarks_glimmer_phanotate_prodigal	cds	21584	21838	.	+	.	host range and adsorption protein
K10PH82C1	genemarks_glimmer_phanotate_prodigal	cds	21855	23462	.	+	.	head-tail adaptor
K10PH82C1	genemarks_glimmer_phanotate_prodigal	cds	23691	24599	.	+	.	head assembly
K10PH82C1	phanotate_prodigal	cds	24635	24772	.	+	.	hypothetical protein
K10PH82C1	genemarks_glimmer_phanotate_prodigal	cds	24783	25814	.	+	.	major head protein
K10PH82C1	genemarks_glimmer_phanotate	cds	25832	25957	.	+	.	head protein
K10PH82C1	genemarks_glimmer_phanotate_prodigal	cds	26021	26611	.	+	.	tail protein
K10PH82C1	glimmer_genemarks_phanotate_prodigal	cds	26574	28994	.	+	.	tail depolymerase
K10PH82C1	genemarks_phanotate_prodigal_glimmer	cds	29058	29465	.	+	.	internal virion protein
K10PH82C1	genemarks_glimmer_phanotate_prodigal	cds	29468	30061	.	+	.	internal virion protein
K10PH82C1	genemarks_glimmer_phanotate_prodigal	cds	30065	32317	.	+	.	internal virion protein
K10PH82C1	genemarks_glimmer_phanotate_prodigal	cds	32335	36303	.	+	.	lytic tail fiber protein
K10PH82C1	genemarks_glimmer_phanotate_prodigal	cds	36362	39103	.	+	.	tail spike protein
K10PH82C1	genemarks_glimmer_phanotate_prodigal	cds	39116	40654	.	+	.	tail spike protein
K10PH82C1	genemarks_glimmer_phanotate_prodigal	cds	40664	40873	.	+	.	holin

## Sheet: K11PH164C1
K11PH164C1	genemarks_glimmer_phanotate_prodigal	cds	1	258	.	+	.	terminase small subunit
K11PH164C1	genemarks_glimmer_phanotate_prodigal	cds	355	801	.	+	.	Rz-like spanin
K11PH164C1	genemarks_glimmer_prodigal_phanotate	cds	798	2555	.	+	.	terminase large subunit
K11PH164C1	genemarks_glimmer_phanotate_prodigal	cds	3910	4377	.	+	.	SAM-dependent methyltransferase
K11PH164C1	genemarks_prodigal	cds	4377	4616	.	+	.	unknown function
K11PH164C1	genemarks_phanotate	cds	4730	4963	.	+	.	unknown function
K11PH164C1	genemarks_glimmer_phanotate_prodigal	cds	4997	6001	.	+	.	serine-threonine kinase
K11PH164C1	genemarks_glimmer_phanotate_prodigal	cds	6073	8793	.	+	.	RNA polymerase
K11PH164C1	genemarks_glimmer_phanotate_prodigal	cds	8892	9452	.	+	.	unknown function
K11PH164C1	genemarks_glimmer_phanotate_prodigal	cds	9539	9715	.	+	.	unknown function
K11PH164C1	phanotate_prodigal_glimmer	cds	9719	9976	.	+	.	dGTPase inhibitor
K11PH164C1	genemarks_glimmer_prodigal_phanotate	cds	10077	11147	.	+	.	ATP-dependent DNA ligase
K11PH164C1	genemarks_glimmer_phanotate_prodigal	cds	11263	11526	.	+	.	unknown function
K11PH164C1	genemarks_phanotate_prodigal_glimmer	cds	11519	11953	.	+	.	nucleotide kinase
K11PH164C1	glimmer_prodigal	cds	11940	12065	.	+	.	unknown function
K11PH164C1	genemarks_glimmer_phanotate_prodigal	cds	12031	12195	.	+	.	RNA polymerase inhibitor
K11PH164C1	genemarks_glimmer_phanotate_prodigal	cds	12262	12957	.	+	.	Gp2.5-like ssDNA binding protein and ssDNA annealing protein
K11PH164C1	genemarks_glimmer_phanotate_prodigal	cds	12957	13406	.	+	.	endonuclease
K11PH164C1	genemarks_glimmer_phanotate_prodigal	cds	13408	13863	.	+	.	amidase
K11PH164C1	genemarks_phanotate_prodigal	cds	13927	14046	.	+	.	unknown function
K11PH164C1	genemarks_glimmer_phanotate_prodigal	cds	14043	15773	.	+	.	DNA primase/helicase
K11PH164C1	genemarks_phanotate_glimmer_prodigal	cds	15776	16081	.	+	.	unknown function
K11PH164C1	genemarks_glimmer_phanotate_prodigal	cds	16081	16392	.	+	.	unknown function
K11PH164C1	genemarks_glimmer_phanotate_prodigal	cds	16465	16851	.	+	.	unknown function
K11PH164C1	genemarks_glimmer_phanotate_prodigal	cds	16868	18982	.	+	.	DNA polymerase I
K11PH164C1	genemarks_glimmer_prodigal_phanotate	cds	18993	19154	.	+	.	unknown function
K11PH164C1	genemarks_glimmer_phanotate_prodigal	cds	19156	19440	.	+	.	Gp5.5-like host HNS inhibition
K11PH164C1	genemarks_glimmer_phanotate_prodigal	cds	19437	19646	.	+	.	unknown function
K11PH164C1	genemarks_glimmer_phanotate_prodigal	cds	19643	19927	.	+	.	unknown function
K11PH164C1	genemarks_glimmer_phanotate_prodigal	cds	19920	20825	.	+	.	exonuclease
K11PH164C1	genemarks_phanotate_prodigal	cds	20807	20917	.	+	.	unknown function
K11PH164C1	genemarks_glimmer_phanotate_prodigal	cds	21003	21248	.	+	.	unknown function
K11PH164C1	genemarks_phanotate_prodigal_glimmer	cds	21251	21472	.	+	.	unknown function
K11PH164C1	genemarks_glimmer_phanotate_prodigal	cds	21474	21734	.	+	.	host range and adsorption protein
K11PH164C1	genemarks_glimmer_phanotate_prodigal	cds	21758	23365	.	+	.	head-tail adaptor
K11PH164C1	genemarks_glimmer_phanotate_prodigal	cds	23469	24422	.	+	.	head assembly
K11PH164C1	genemarks_glimmer_phanotate_prodigal	cds	24564	25598	.	+	.	major head protein
K11PH164C1	genemarks_glimmer_phanotate_prodigal	cds	25779	26357	.	+	.	tail protein
K11PH164C1	genemarks_glimmer_phanotate_prodigal	cds	26380	28755	.	+	.	tail depolymerase
K11PH164C1	genemarks_phanotate_prodigal_glimmer	cds	28828	29238	.	+	.	internal virion protein
K11PH164C1	genemarks_glimmer_phanotate_prodigal	cds	29241	29831	.	+	.	internal virion protein
K11PH164C1	genemarks_glimmer_phanotate_prodigal	cds	29831	32086	.	+	.	internal virion protein
K11PH164C1	genemarks_glimmer_phanotate_prodigal	cds	32103	33440	.	+	.	lytic tail protein
K11PH164C1	genemarks_glimmer_phanotate_prodigal	cds	33427	36195	.	+	.	lytic tail protein
K11PH164C1	genemarks_glimmer_phanotate_prodigal	cds	36257	38884	.	+	.	tail spike protein
K11PH164C1	genemarks_glimmer_phanotate_prodigal	cds	38894	40606	.	+	.	tail spike protein
K11PH164C1	genemarks_glimmer_phanotate_prodigal	cds	40618	40821	.	+	.	holin

## Sheet: K12P1_1
K12P1_1	genemarks_glimmer_phanotate_prodigal	cds	1	264	.	+	.	terminase small subunit
K12P1_1	genemarks_phanotate_prodigal_glimmer	cds	363	809	.	+	.	Rz-like spanin
K12P1_1	genemarks_glimmer_phanotate_prodigal	cds	806	2566	.	+	.	terminase large subunit
K12P1_1	glimmer_phanotate_prodigal_genemarks	cds	2723	3121	.	+	.	HNH endonuclease
K12P1_1	phanotate_prodigal	cds	3137	3286	.	+	.	unknown function
K12P1_1	genemarks_glimmer_phanotate_prodigal	cds	4571	5023	.	+	.	SAM-dependent methyltransferase
K12P1_1	genemarks_glimmer_phanotate_prodigal	cds	5025	5147	.	+	.	unknown function
K12P1_1	glimmer_prodigal_phanotate	cds	5151	5348	.	+	.	unknown function
K12P1_1	genemarks_glimmer_phanotate_prodigal	cds	5370	6542	.	+	.	serine-threonine kinase
K12P1_1	glimmer_genemarks_phanotate_prodigal	cds	6604	9300	.	+	.	RNA polymerase
K12P1_1	genemarks_glimmer_phanotate_prodigal	cds	9386	9904	.	+	.	unknown function
K12P1_1	genemarks_glimmer_phanotate_prodigal	cds	9993	10169	.	+	.	unknown function
K12P1_1	genemarks_phanotate_prodigal_glimmer	cds	10174	10434	.	+	.	hypothetical protein
K12P1_1	genemarks_glimmer_phanotate_prodigal	cds	10440	11501	.	+	.	ATP-dependent DNA ligase
K12P1_1	phanotate_prodigal	cds	11556	11711	.	+	.	hypothetical protein
K12P1_1	glimmer_phanotate_prodigal	cds	11830	12087	.	+	.	unknown function
K12P1_1	phanotate_prodigal_genemarks_glimmer	cds	12087	12392	.	+	.	nucleotide kinase
K12P1_1	phanotate_prodigal	cds	12382	12483	.	+	.	unknown function
K12P1_1	genemarks_glimmer_phanotate_prodigal	cds	12476	12661	.	+	.	RNA polymerase inhibitor
K12P1_1	genemarks_glimmer_phanotate_prodigal	cds	12739	13431	.	+	.	Gp2.5-like ssDNA binding protein and ssDNA annealing protein
K12P1_1	genemarks_glimmer_phanotate_prodigal	cds	13440	13895	.	+	.	endonuclease
K12P1_1	genemarks_glimmer_phanotate_prodigal	cds	13896	14351	.	+	.	amidase
K12P1_1	phanotate_prodigal	cds	14431	14520	.	+	.	hypothetical protein
K12P1_1	genemarks_phanotate_prodigal_glimmer	cds	14517	16256	.	+	.	DNA primase/helicase
K12P1_1	genemarks_glimmer_phanotate_prodigal	cds	16413	16625	.	+	.	unknown function
K12P1_1	genemarks_glimmer_phanotate_prodigal	cds	16637	16963	.	+	.	unknown function
K12P1_1	genemarks_glimmer_phanotate_prodigal	cds	17047	17439	.	+	.	unknown function
K12P1_1	genemarks_glimmer_phanotate_prodigal	cds	17460	19577	.	+	.	DNA polymerase I
K12P1_1	genemarks_phanotate_prodigal	cds	19591	19818	.	+	.	unknown function
K12P1_1	genemarks_glimmer_phanotate_prodigal	cds	19829	20113	.	+	.	Gp5.5-like host HNS inhibition
K12P1_1	phanotate_prodigal_glimmer	cds	20110	20319	.	+	.	unknown function
K12P1_1	genemarks_glimmer_phanotate_prodigal	cds	20316	20648	.	+	.	ribonucleotide reductase
K12P1_1	genemarks_phanotate_prodigal_glimmer	cds	20641	21555	.	+	.	exonuclease
K12P1_1	genemarks_glimmer_phanotate_prodigal	cds	21543	21656	.	+	.	unknown function
K12P1_1	genemarks_glimmer_phanotate_prodigal	cds	21766	22011	.	+	.	unknown function
K12P1_1	genemarks_glimmer_phanotate_prodigal	cds	22015	22287	.	+	.	unknown function
K12P1_1	genemarks_prodigal_phanotate_glimmer	cds	22284	22673	.	+	.	host range and adsorption protein
K12P1_1	genemarks_glimmer_phanotate_prodigal	cds	22676	23005	.	+	.	host range and adsorption protein
K12P1_1	genemarks_glimmer_phanotate_prodigal	cds	23025	24644	.	+	.	head-tail adaptor
K12P1_1	genemarks_glimmer_phanotate_prodigal	cds	24747	25670	.	+	.	head assembly
K12P1_1	genemarks_glimmer_phanotate_prodigal	cds	25846	26886	.	+	.	major head protein
K12P1_1	genemarks_phanotate_prodigal_glimmer	cds	27088	27678	.	+	.	tail protein
K12P1_1	genemarks_glimmer_phanotate_prodigal	cds	27695	30073	.	+	.	tail depolymerase
K12P1_1	genemarks_glimmer_phanotate_prodigal	cds	30147	30554	.	+	.	internal virion protein
K12P1_1	genemarks_glimmer_phanotate_prodigal	cds	30557	31009	.	+	.	internal virion protein
K12P1_1	genemarks_glimmer_phanotate_prodigal	cds	31020	31286	.	+	.	internal virion protein
K12P1_1	genemarks_glimmer_phanotate_prodigal	cds	31298	33550	.	+	.	internal virion protein
K12P1_1	genemarks_phanotate_prodigal_glimmer	cds	33568	37545	.	+	.	lytic tail protein
K12P1_1	genemarks_glimmer_phanotate_prodigal	cds	37609	39549	.	+	.	tail fiber protein
K12P1_1	genemarks_glimmer_phanotate_prodigal	cds	39562	39765	.	+	.	holin

## Sheet: K13PH07C1L
K13PH07C1L	genemarks_glimmer_phanotate_prodigal	cds	1	300	.	+	.	terminase small subunit
K13PH07C1L	genemarks_glimmer_phanotate_prodigal	cds	300	2198	.	+	.	terminase large subunit
K13PH07C1L	genemarks_glimmer_phanotate_prodigal	cds	2349	2615	.	+	.	acetyl-CoA acetyltransferase
K13PH07C1L	genemarks_glimmer_phanotate_prodigal	cds	2629	2895	.	+	.	acetyl-CoA acetyltransferase
K13PH07C1L	genemarks_glimmer_phanotate_prodigal	cds	2906	3442	.	+	.	acetyl-CoA acetyltransferase
K13PH07C1L	genemarks_phanotate_prodigal_glimmer	cds	3455	3802	.	+	.	endolysin
K13PH07C1L	genemarks_phanotate	cds	3795	3917	.	+	.	unknown function
K13PH07C1L	genemarks_glimmer_phanotate_prodigal	cds	3914	4060	.	+	.	holin
K13PH07C1L	prodigal_genemarks_phanotate	cds	4129	4344	.	+	.	Rz-like spanin
K13PH07C1L	prodigal_genemarks_glimmer_phanotate	cds	4432	6438	.	+	.	tail spike protein
K13PH07C1L	genemarks_glimmer_phanotate_prodigal	cds	6499	7428	.	+	.	tail spike protein
K13PH07C1L	phanotate_genemarks_prodigal_glimmer	cds	7310	8377	.	+	.	tail spike protein
K13PH07C1L	glimmer_phanotate	cds	8450	8563	.	+	.	hypothetical protein
K13PH07C1L	genemarks_glimmer_phanotate_prodigal	cds	9525	9731	.	+	.	hypothetical protein
K13PH07C1L	genemarks_glimmer_phanotate_prodigal	cds	9834	10049	.	+	.	hypothetical protein
K13PH07C1L	glimmer_phanotate	cds	10046	10201	.	+	.	unknown function
K13PH07C1L	genemarks_glimmer_phanotate_prodigal	cds	10516	10752	.	+	.	hypothetical protein
K13PH07C1L	genemarks_glimmer_phanotate_prodigal	cds	10806	11228	.	+	.	unknown function
K13PH07C1L	glimmer_phanotate_prodigal	cds	11225	11338	.	+	.	unknown function
K13PH07C1L	genemarks_glimmer_phanotate_prodigal	cds	11427	12329	.	+	.	unknown function
K13PH07C1L	genemarks_glimmer_phanotate_prodigal	cds	12402	15035	.	+	.	RNA polymerase
K13PH07C1L	glimmer_genemarks_phanotate_prodigal	cds	15314	15499	.	+	.	hypothetical protein
K13PH07C1L	genemarks_glimmer_prodigal	cds	15501	15662	.	+	.	hypothetical protein
K13PH07C1L	phanotate_genemarks_prodigal	cds	15526	15855	.	+	.	hypothetical protein
K13PH07C1L	genemarks_phanotate_prodigal_glimmer	cds	15855	17858	.	+	.	DNA primase/helicase
K13PH07C1L	genemarks_glimmer_phanotate_prodigal	cds	17922	18617	.	+	.	unknown function
K13PH07C1L	genemarks_glimmer_phanotate_prodigal	cds	18614	18841	.	+	.	hypothetical protein
K13PH07C1L	genemarks_glimmer_phanotate_prodigal	cds	18834	19046	.	+	.	unknown function
K13PH07C1L	glimmer_prodigal	cds	19094	19207	.	+	.	unknown function
K13PH07C1L	genemarks_glimmer_prodigal	cds	19191	21737	.	+	.	DNA polymerase
K13PH07C1L	genemarks_glimmer_prodigal_phanotate	cds	21754	22161	.	+	.	unknown function
K13PH07C1L	genemarks_glimmer_phanotate_prodigal	cds	22244	22777	.	+	.	nucleotidyltransferase
K13PH07C1L	genemarks_glimmer_phanotate_prodigal	cds	22829	23206	.	+	.	polysaccharide chain length determinant protein
K13PH07C1L	genemarks_glimmer_phanotate_prodigal	cds	23209	23424	.	+	.	hypothetical protein
K13PH07C1L	genemarks_glimmer_phanotate_prodigal	cds	23560	24366	.	+	.	unknown function
K13PH07C1L	genemarks_glimmer_phanotate_prodigal	cds	24366	24581	.	+	.	unknown function
K13PH07C1L	genemarks_glimmer_phanotate_prodigal	cds	24663	25034	.	+	.	unknown function
K13PH07C1L	genemarks_glimmer_phanotate_prodigal	cds	25101	25559	.	+	.	unknown function
K13PH07C1L	genemarks_phanotate	cds	25649	25795	.	-	.	hypothetical protein
K13PH07C1L	genemarks_glimmer_phanotate_prodigal	cds	25798	26868	.	+	.	exonuclease
K13PH07C1L	genemarks_glimmer_phanotate_prodigal	cds	26853	27254	.	+	.	endonuclease VII
K13PH07C1L	genemarks_glimmer_prodigal_phanotate	cds	27255	28262	.	+	.	metallo-phosphoesterase
K13PH07C1L	glimmer_genemarks_phanotate_prodigal	cds	28290	28712	.	+	.	unknown function
K13PH07C1L	genemarks_glimmer_phanotate_prodigal	cds	28709	28903	.	+	.	hypothetical protein
K13PH07C1L	genemarks_glimmer_phanotate_prodigal	cds	28900	29853	.	+	.	ATP-dependent DNA ligase
K13PH07C1L	genemarks_phanotate_prodigal_glimmer	cds	29846	30037	.	+	.	unknown function
K13PH07C1L	genemarks_phanotate_prodigal_glimmer	cds	30021	30197	.	+	.	unknown function
K13PH07C1L	genemarks_glimmer_phanotate_prodigal	cds	30194	30655	.	+	.	acetyltransferase
K13PH07C1L	genemarks_glimmer_phanotate_prodigal	cds	30664	30870	.	+	.	unknown function
K13PH07C1L	genemarks_glimmer_phanotate_prodigal	cds	30872	32440	.	+	.	head-tail adaptor
K13PH07C1L	genemarks_glimmer_phanotate_prodigal	cds	32440	33291	.	+	.	head scaffolding protein
K13PH07C1L	genemarks_glimmer_phanotate_prodigal	cds	33367	34458	.	+	.	major head protein
K13PH07C1L	genemarks_glimmer_phanotate_prodigal	cds	34547	35335	.	+	.	tail protein
K13PH07C1L	genemarks_glimmer_phanotate_prodigal	cds	35335	37719	.	+	.	tail depolymerase
K13PH07C1L	genemarks_prodigal_glimmer_phanotate	cds	37719	38411	.	+	.	internal virion protein
K13PH07C1L	genemarks_glimmer_phanotate_prodigal	cds	38412	41348	.	+	.	lysozyme domain-containing protein
K13PH07C1L	genemarks_phanotate_prodigal_glimmer	cds	41391	45230	.	+	.	internal virion protein with endolysin domain
K13PH07C1L	genemarks_glimmer_phanotate_prodigal	cds	45230	46216	.	+	.	tail fiber protein
K13PH07C1L	phanotate_prodigal_genemarks	cds	46225	46401	.	+	.	holin

## Sheet: K13PH07C1S
K13PH07C1S	genemarks_glimmer_phanotate_prodigal	cds	1	300	.	+	.	terminase small subunit
K13PH07C1S	genemarks_glimmer_phanotate_prodigal	cds	300	2198	.	+	.	terminase large subunit
K13PH07C1S	genemarks_glimmer_phanotate_prodigal	cds	2349	2615	.	+	.	acetyl-CoA acetyltransferase
K13PH07C1S	genemarks_glimmer_phanotate_prodigal	cds	2629	2895	.	+	.	acetyl-CoA acetyltransferase
K13PH07C1S	genemarks_glimmer_phanotate_prodigal	cds	2906	3442	.	+	.	acetyl-CoA acetyltransferase
K13PH07C1S	genemarks_phanotate_prodigal_glimmer	cds	3455	3802	.	+	.	endolysin
K13PH07C1S	genemarks_phanotate	cds	3795	3917	.	+	.	unknown function
K13PH07C1S	genemarks_glimmer_phanotate_prodigal	cds	3914	4060	.	+	.	holin
K13PH07C1S	prodigal_genemarks_phanotate	cds	4129	4344	.	+	.	Rz-like spanin
K13PH07C1S	glimmer_prodigal_genemarks_phanotate	cds	4432	6438	.	+	.	tail spike protein
K13PH07C1S	genemarks_glimmer_phanotate_prodigal	cds	6499	8250	.	+	.	tail spike protein
K13PH07C1S	glimmer_phanotate	cds	8323	8436	.	+	.	hypothetical protein
K13PH07C1S	genemarks_glimmer_phanotate_prodigal	cds	9398	9604	.	+	.	hypothetical protein
K13PH07C1S	genemarks_phanotate_prodigal	cds	9707	9922	.	+	.	hypothetical protein
K13PH07C1S	glimmer_phanotate	cds	9919	10074	.	+	.	unknown function
K13PH07C1S	genemarks_glimmer_phanotate_prodigal	cds	10389	10625	.	+	.	hypothetical protein
K13PH07C1S	genemarks_glimmer_phanotate_prodigal	cds	10679	11101	.	+	.	unknown function
K13PH07C1S	glimmer_phanotate_prodigal	cds	11098	11211	.	+	.	unknown function
K13PH07C1S	genemarks_glimmer_phanotate_prodigal	cds	11300	12202	.	+	.	unknown function
K13PH07C1S	genemarks_glimmer_phanotate_prodigal	cds	12275	14908	.	+	.	RNA polymerase
K13PH07C1S	glimmer_genemarks_phanotate_prodigal	cds	15187	15372	.	+	.	hypothetical protein
K13PH07C1S	genemarks_glimmer_prodigal	cds	15374	15535	.	+	.	hypothetical protein
K13PH07C1S	phanotate_genemarks_prodigal	cds	15399	15728	.	+	.	hypothetical protein
K13PH07C1S	genemarks_phanotate_prodigal_glimmer	cds	15728	17731	.	+	.	DNA primase/helicase
K13PH07C1S	genemarks_glimmer_phanotate_prodigal	cds	17795	18490	.	+	.	unknown function
K13PH07C1S	genemarks_glimmer_phanotate_prodigal	cds	18487	18714	.	+	.	hypothetical protein
K13PH07C1S	genemarks_glimmer_phanotate_prodigal	cds	18707	18919	.	+	.	unknown function
K13PH07C1S	glimmer_prodigal	cds	18967	19080	.	+	.	unknown function
K13PH07C1S	genemarks_glimmer_prodigal	cds	19064	21610	.	+	.	DNA polymerase
K13PH07C1S	genemarks_glimmer_prodigal_phanotate	cds	21627	22034	.	+	.	unknown function
K13PH07C1S	genemarks_glimmer_phanotate_prodigal	cds	22117	22650	.	+	.	nucleotidyltransferase
K13PH07C1S	genemarks_glimmer_phanotate_prodigal	cds	22702	23079	.	+	.	polysaccharide chain length determinant protein
K13PH07C1S	genemarks_glimmer_phanotate_prodigal	cds	23082	23297	.	+	.	hypothetical protein
K13PH07C1S	genemarks_glimmer_phanotate_prodigal	cds	23433	24239	.	+	.	unknown function
K13PH07C1S	genemarks_glimmer_phanotate_prodigal	cds	24239	24454	.	+	.	unknown function
K13PH07C1S	genemarks_glimmer_phanotate_prodigal	cds	24536	24907	.	+	.	unknown function
K13PH07C1S	genemarks_glimmer_phanotate_prodigal	cds	24974	25432	.	+	.	unknown function
K13PH07C1S	genemarks_phanotate	cds	25522	25668	.	-	.	hypothetical protein
K13PH07C1S	genemarks_glimmer_phanotate_prodigal	cds	25671	26741	.	+	.	exonuclease
K13PH07C1S	genemarks_glimmer_phanotate_prodigal	cds	26726	27127	.	+	.	endonuclease VII
K13PH07C1S	genemarks_glimmer_prodigal_phanotate	cds	27128	28135	.	+	.	metallo-phosphoesterase
K13PH07C1S	glimmer_genemarks_phanotate_prodigal	cds	28163	28585	.	+	.	unknown function
K13PH07C1S	genemarks_glimmer_phanotate_prodigal	cds	28582	28776	.	+	.	hypothetical protein
K13PH07C1S	genemarks_glimmer_phanotate_prodigal	cds	28773	29726	.	+	.	ATP-dependent DNA ligase
K13PH07C1S	genemarks_phanotate_prodigal_glimmer	cds	29719	29910	.	+	.	unknown function
K13PH07C1S	genemarks_phanotate_prodigal_glimmer	cds	29894	30070	.	+	.	unknown function
K13PH07C1S	genemarks_glimmer_phanotate_prodigal	cds	30067	30528	.	+	.	acetyltransferase
K13PH07C1S	genemarks_glimmer_phanotate_prodigal	cds	30537	30743	.	+	.	unknown function
K13PH07C1S	genemarks_glimmer_phanotate_prodigal	cds	30745	32313	.	+	.	head-tail adaptor
K13PH07C1S	genemarks_glimmer_phanotate_prodigal	cds	32313	33164	.	+	.	head scaffolding protein
K13PH07C1S	genemarks_glimmer_phanotate_prodigal	cds	33240	34331	.	+	.	major head protein
K13PH07C1S	genemarks_glimmer_phanotate_prodigal	cds	34420	35208	.	+	.	tail protein
K13PH07C1S	genemarks_glimmer_phanotate_prodigal	cds	35208	37592	.	+	.	tail depolymerase
K13PH07C1S	genemarks_prodigal_glimmer_phanotate	cds	37592	38284	.	+	.	internal virion protein
K13PH07C1S	genemarks_glimmer_phanotate_prodigal	cds	38285	41221	.	+	.	lysozyme domain-containing protein
K13PH07C1S	phanotate_genemarks_prodigal_glimmer	cds	41424	45230	.	+	.	internal virion protein with endolysin domain
K13PH07C1S	genemarks_glimmer_phanotate_prodigal	cds	45230	46216	.	+	.	tail fiber protein
K13PH07C1S	phanotate_prodigal_genemarks	cds	46225	46401	.	+	.	holin

## Sheet: K14PH164C1
K14PH164C1	genemarks_glimmer_phanotate_prodigal	cds	1	525	.	+	.	terminase small subunit
K14PH164C1	genemarks_glimmer_phanotate_prodigal	cds	535	2136	.	+	.	terminase large subunit
K14PH164C1	genemarks_glimmer_phanotate_prodigal	cds	2182	3492	.	+	.	portal protein
K14PH164C1	genemarks_glimmer_phanotate_prodigal	cds	3479	4249	.	+	.	head morphogenesis
K14PH164C1	genemarks_glimmer_phanotate_prodigal	cds	4246	5379	.	+	.	head maturation protease
K14PH164C1	genemarks_glimmer_prodigal	cds	5431	5949	.	+	.	unknown function
K14PH164C1	genemarks_glimmer_phanotate_prodigal	cds	5973	7019	.	+	.	major head protein
K14PH164C1	genemarks_glimmer_phanotate_prodigal	cds	7110	7397	.	+	.	unknown function
K14PH164C1	genemarks_glimmer_phanotate_prodigal	cds	7451	7867	.	+	.	virion structural protein
K14PH164C1	genemarks_glimmer_phanotate_prodigal	cds	7873	8250	.	+	.	head closure Hc1
K14PH164C1	genemarks_glimmer_prodigal	cds	8243	8680	.	+	.	tail completion or Neck1 protein
K14PH164C1	phanotate_glimmer_prodigal_genemarks	cds	8553	9101	.	+	.	tail terminator
K14PH164C1	genemarks_glimmer_phanotate_prodigal	cds	9195	9851	.	+	.	major tail protein
K14PH164C1	genemarks_phanotate_glimmer_prodigal	cds	9856	10254	.	+	.	tail length tape measure protein
K14PH164C1	phanotate_genemarks_glimmer	cds	10429	10695	.	+	.	tail length tape measure protein
K14PH164C1	genemarks_glimmer_phanotate_prodigal	cds	10732	13827	.	+	.	tail length tape measure protein
K14PH164C1	genemarks_glimmer_phanotate_prodigal	cds	13830	14174	.	+	.	minor tail protein
K14PH164C1	genemarks_glimmer_phanotate_prodigal	cds	14243	14995	.	+	.	minor tail protein
K14PH164C1	genemarks_glimmer_phanotate_prodigal	cds	14997	15734	.	+	.	minor tail protein
K14PH164C1	genemarks_glimmer_phanotate_prodigal	cds	15709	16311	.	+	.	tail assembly protein
K14PH164C1	genemarks_glimmer_phanotate_prodigal	cds	16399	19725	.	+	.	central tail fiber J
K14PH164C1	genemarks_glimmer_phanotate_prodigal	cds	19771	20079	.	+	.	outer membrane protein
K14PH164C1	genemarks_glimmer_phanotate_prodigal	cds	20079	20744	.	+	.	membrane protein
K14PH164C1	prodigal_genemarks_glimmer_phanotate	cds	20891	23761	.	-	.	tail spike protein
K14PH164C1	prodigal_genemarks_glimmer_phanotate	cds	23810	24277	.	-	.	single strand DNA binding protein
K14PH164C1	genemarks_glimmer_phanotate_prodigal	cds	24308	24964	.	-	.	Erf-like ssDNA annealing protein
K14PH164C1	genemarks_glimmer_phanotate_prodigal	cds	25024	26070	.	-	.	exonuclease VIII
K14PH164C1	phanotate_genemarks_glimmer_prodigal	cds	26566	27525	.	-	.	DNA primase
K14PH164C1	genemarks_glimmer_phanotate_prodigal	cds	27601	28002	.	-	.	transcriptional regulator
K14PH164C1	genemarks_phanotate_glimmer_prodigal	cds	28049	30130	.	+	.	Holliday junction branch migration helicase
K14PH164C1	genemarks_glimmer_prodigal_phanotate	cds	30127	30534	.	+	.	unknown function
K14PH164C1	genemarks_phanotate_prodigal	cds	30607	30711	.	+	.	hypothetical protein
K14PH164C1	genemarks_glimmer_phanotate_prodigal	cds	30712	31440	.	+	.	DNA methyltransferase
K14PH164C1	genemarks_glimmer_phanotate_prodigal	cds	31444	31680	.	+	.	unknown function
K14PH164C1	genemarks_glimmer_phanotate_prodigal	cds	31745	31981	.	+	.	unknown function
K14PH164C1	genemarks_glimmer_phanotate_prodigal	cds	31978	32229	.	+	.	unknown function
K14PH164C1	genemarks_glimmer_phanotate_prodigal	cds	32325	33455	.	+	.	DNA repair exonuclease
K14PH164C1	genemarks_glimmer_phanotate_prodigal	cds	33493	33981	.	+	.	HAD-superfamily hydrolase
K14PH164C1	genemarks_glimmer_phanotate_prodigal	cds	33978	34559	.	+	.	deoxynucleoside monophosphate kinase
K14PH164C1	genemarks_glimmer_phanotate_prodigal	cds	34686	34901	.	+	.	holin
K14PH164C1	genemarks_glimmer_phanotate_prodigal	cds	34903	35385	.	+	.	endolysin
K14PH164C1	genemarks_glimmer_phanotate_prodigal	cds	35382	35807	.	+	.	Rz-like spanin
K14PH164C1	genemarks_glimmer_phanotate_prodigal	cds	35877	36338	.	-	.	unknown function
K14PH164C1	genemarks_glimmer_phanotate_prodigal	cds	36342	37910	.	-	.	DNA helicase
K14PH164C1	genemarks_glimmer_phanotate_prodigal	cds	38036	38473	.	-	.	unknown function
K14PH164C1	glimmer_genemarks_phanotate_prodigal	cds	38474	38656	.	-	.	unknown function
K14PH164C1	glimmer_genemarks_phanotate_prodigal	cds	38653	38856	.	-	.	membrane protein
K14PH164C1	genemarks_glimmer_phanotate_prodigal	cds	38929	39621	.	-	.	DNA methyltransferase
K14PH164C1	genemarks_glimmer_phanotate_prodigal	cds	39618	40295	.	-	.	unknown function
K14PH164C1	glimmer_genemarks_phanotate_prodigal	cds	40295	40534	.	-	.	unknown function
K14PH164C1	genemarks_glimmer_phanotate_prodigal	cds	40531	40725	.	-	.	unknown function
K14PH164C1	genemarks_glimmer_phanotate_prodigal	cds	40798	41079	.	-	.	unknown function
K14PH164C1	genemarks_glimmer_phanotate_prodigal	cds	41743	42321	.	+	.	unknown function
K14PH164C1	prodigal_genemarks_glimmer_phanotate	cds	42328	42546	.	+	.	unknown function
K14PH164C1	genemarks_glimmer_phanotate_prodigal	cds	42536	42745	.	+	.	unknown function
K14PH164C1	genemarks_glimmer_phanotate_prodigal	cds	42812	42997	.	+	.	unknown function
K14PH164C1	glimmer_phanotate	cds	43009	43122	.	+	.	unknown function
K14PH164C1	glimmer_phanotate_prodigal	cds	43192	43416	.	+	.	unknown function
K14PH164C1	genemarks_glimmer_phanotate_prodigal	cds	43486	43698	.	+	.	transcriptional regulator
K14PH164C1	genemarks_glimmer_phanotate_prodigal	cds	43710	43964	.	+	.	unknown function
K14PH164C1	genemarks_glimmer_phanotate_prodigal	cds	43961	44158	.	+	.	unknown function
K14PH164C1	genemarks_glimmer_phanotate_prodigal	cds	44232	44603	.	+	.	unknown function
K14PH164C1	genemarks_phanotate_prodigal_glimmer	cds	44613	44915	.	+	.	unknown function
K14PH164C1	genemarks_glimmer_phanotate_prodigal	cds	44915	45160	.	+	.	unknown function
K14PH164C1	genemarks_glimmer_phanotate_prodigal	cds	45157	45342	.	+	.	unknown function
K14PH164C1	glimmer_genemarks_phanotate_prodigal	cds	45395	45640	.	+	.	unknown function
K14PH164C1	genemarks_glimmer_phanotate_prodigal	cds	45640	46128	.	+	.	unknown function
K14PH164C1	genemarks_phanotate_glimmer_prodigal	cds	46160	46774	.	+	.	unknown function
K14PH164C1	genemarks_glimmer_phanotate_prodigal	cds	46807	47031	.	+	.	unknown function
K14PH164C1	genemarks_glimmer_phanotate_prodigal	cds	47142	47354	.	+	.	unknown function
K14PH164C1	genemarks_glimmer_phanotate_prodigal	cds	47351	47926	.	+	.	unknown function
K14PH164C1	genemarks_glimmer_phanotate_prodigal	cds	47996	48232	.	+	.	unknown function
K14PH164C1	glimmer_phanotate_genemarks_prodigal	cds	48205	48453	.	+	.	unknown function
K14PH164C1	genemarks_glimmer_phanotate_prodigal	cds	48582	48770	.	+	.	unknown function
K14PH164C1	genemarks_glimmer_phanotate_prodigal	cds	48770	49033	.	+	.	unknown function

## Sheet: K15PH90
K15PH90	genemarks_glimmer_prodigal_phanotate	cds	1	303	.	+	.	terminase small subunit
K15PH90	genemarks_glimmer_phanotate_prodigal	cds	303	2159	.	+	.	terminase large subunit
K15PH90	genemarks_glimmer_phanotate_prodigal	cds	2159	2533	.	+	.	unknown function
K15PH90	genemarks_glimmer_phanotate_prodigal	cds	2545	2727	.	+	.	unknown function
K15PH90	genemarks_glimmer_phanotate_prodigal	cds	2727	3128	.	+	.	Rz-like spanin
K15PH90	genemarks_glimmer_phanotate_prodigal	cds	3125	3376	.	+	.	holin
K15PH90	genemarks_phanotate_glimmer_prodigal	cds	3360	3968	.	+	.	endolysin
K15PH90	prodigal_phanotate	cds	5590	5787	.	+	.	unknown function
K15PH90	genemarks_glimmer_phanotate_prodigal	cds	5859	6443	.	+	.	unknown function
K15PH90	phanotate_prodigal_genemarks_glimmer	cds	6514	6732	.	+	.	unknown function
K15PH90	genemarks_phanotate_prodigal_glimmer	cds	6782	7009	.	+	.	unknown function
K15PH90	genemarks_glimmer_phanotate_prodigal	cds	7002	7265	.	+	.	unknown function
K15PH90	genemarks_glimmer_phanotate_prodigal	cds	7274	7453	.	+	.	unknown function
K15PH90	genemarks_prodigal	cds	7650	7994	.	+	.	unknown function
K15PH90	phanotate_glimmer_genemarks_prodigal	cds	7747	9714	.	+	.	unknown function
K15PH90	genemarks_glimmer_phanotate_prodigal	cds	9714	10769	.	+	.	peptidase
K15PH90	genemarks_glimmer_phanotate_prodigal	cds	10772	11218	.	+	.	unknown function
K15PH90	phanotate_prodigal_glimmer	cds	11208	11417	.	+	.	unknown function
K15PH90	glimmer_genemarks_phanotate_prodigal	cds	11414	12202	.	+	.	DNA primase
K15PH90	phanotate_prodigal	cds	12199	12339	.	+	.	unknown function
K15PH90	glimmer_prodigal_genemarks_phanotate	cds	12327	13607	.	+	.	DnaB-like replicative helicase
K15PH90	genemarks_phanotate_prodigal_glimmer	cds	13600	13926	.	+	.	unknown function
K15PH90	genemarks_glimmer_phanotate_prodigal	cds	13979	14134	.	+	.	unknown function
K15PH90	genemarks_glimmer_phanotate_prodigal	cds	14131	16506	.	+	.	DNA polymerase I
K15PH90	genemarks_glimmer_phanotate_prodigal	cds	16503	17051	.	+	.	nucleotidyltransferase
K15PH90	glimmer_genemarks_phanotate_prodigal	cds	17038	17259	.	+	.	unknown function
K15PH90	genemarks_prodigal_glimmer	cds	17421	18401	.	+	.	metallo-phosphoesterase
K15PH90	genemarks_glimmer_phanotate_prodigal	cds	18415	18609	.	+	.	unknown function
K15PH90	genemarks_glimmer_phanotate_prodigal	cds	18665	19498	.	+	.	unknown function
K15PH90	genemarks_glimmer_phanotate_prodigal	cds	19551	19805	.	+	.	unknown function
K15PH90	genemarks_phanotate	cds	19806	20000	.	+	.	hypothetical protein
K15PH90	genemarks_glimmer_phanotate_prodigal	cds	20000	20371	.	+	.	unknown function
K15PH90	genemarks_glimmer_phanotate_prodigal	cds	20374	20532	.	+	.	unknown function
K15PH90	genemarks_glimmer_phanotate_prodigal	cds	20532	21500	.	+	.	exonuclease
K15PH90	phanotate_prodigal_glimmer_genemarks	cds	21457	21657	.	+	.	unknown function
K15PH90	genemarks_glimmer_phanotate_prodigal	cds	21651	21881	.	+	.	unknown function
K15PH90	genemarks_phanotate_prodigal_glimmer	cds	21878	22300	.	+	.	endonuclease VII
K15PH90	genemarks_glimmer_phanotate_prodigal	cds	22297	22791	.	+	.	polynucleotide kinase
K15PH90	genemarks_glimmer_phanotate_prodigal	cds	22788	23102	.	+	.	dATP / dGTP pyrophosphohydrolase
K15PH90	phanotate_prodigal	cds	23113	23205	.	+	.	unknown function
K15PH90	genemarks_glimmer_phanotate_prodigal	cds	23244	25712	.	+	.	RNA polymerase
K15PH90	genemarks_glimmer_phanotate_prodigal	cds	25737	26177	.	+	.	unknown function
K15PH90	genemarks_glimmer_phanotate_prodigal	cds	26174	26437	.	+	.	virion structural protein
K15PH90	genemarks_glimmer_phanotate_prodigal	cds	26447	28042	.	+	.	head-tail adaptor
K15PH90	genemarks_glimmer_phanotate_prodigal	cds	28057	28899	.	+	.	head scaffolding protein
K15PH90	genemarks_glimmer_phanotate_prodigal	cds	28925	29944	.	+	.	major head protein
K15PH90	genemarks_glimmer_phanotate_prodigal	cds	29956	30138	.	+	.	unknown function
K15PH90	genemarks_glimmer_phanotate_prodigal	cds	30226	30786	.	+	.	tail protein
K15PH90	genemarks_glimmer_phanotate_prodigal	cds	30796	33156	.	+	.	tail depolymerase
K15PH90	genemarks_glimmer_phanotate_prodigal	cds	33158	33745	.	+	.	internal virion protein
K15PH90	genemarks_glimmer_phanotate_prodigal	cds	33763	36447	.	+	.	internal virion lysozyme motif
K15PH90	genemarks_glimmer_phanotate_prodigal	cds	36498	39695	.	+	.	internal virion protein with endolysin domain
K15PH90	phanotate_genemarks_glimmer_prodigal	cds	39535	40323	.	+	.	internal virion protein with endolysin domain
K15PH90	phanotate_genemarks_glimmer_prodigal	cds	40316	42370	.	+	.	Putative tail depolymerase
K15PH90	genemarks_glimmer_phanotate_prodigal	cds	42383	44008	.	+	.	tail spike protein
K15PH90	glimmer_genemarks_phanotate_prodigal	cds	43992	44261	.	+	.	hypothetical protein

## Sheet: K16PH164C3
K16PH164C3	genemarks_glimmer_phanotate_prodigal	cds	1	258	.	+	.	terminase small subunit
K16PH164C3	genemarks_glimmer_phanotate_prodigal	cds	355	801	.	+	.	Rz-like spanin
K16PH164C3	genemarks_glimmer_phanotate_prodigal	cds	798	2198	.	+	.	terminase large subunit
K16PH164C3	genemarks_glimmer_prodigal_phanotate	cds	2173	2682	.	+	.	terminase large subunit
K16PH164C3	genemarks_phanotate_prodigal	cds	2692	2937	.	+	.	HNH endonuclease
K16PH164C3	glimmer_prodigal_genemarks_phanotate	cds	2897	3118	.	+	.	hypothetical protein
K16PH164C3	genemarks_glimmer_phanotate_prodigal	cds	4668	5135	.	+	.	SAM-dependent methyltransferase
K16PH164C3	genemarks_glimmer_phanotate_prodigal	cds	5135	5275	.	+	.	unknown function
K16PH164C3	genemarks_phanotate	cds	5269	5466	.	+	.	unknown function
K16PH164C3	genemarks_phanotate	cds	5468	5683	.	+	.	unknown function
K16PH164C3	genemarks_glimmer_phanotate_prodigal	cds	5705	6709	.	+	.	serine-threonine kinase
K16PH164C3	genemarks_glimmer_phanotate_prodigal	cds	6796	9516	.	+	.	RNA polymerase
K16PH164C3	genemarks_glimmer_phanotate_prodigal	cds	9615	9791	.	+	.	unknown function
K16PH164C3	phanotate_prodigal_glimmer	cds	9795	10061	.	+	.	dGTPase inhibitor
K16PH164C3	genemarks_glimmer_phanotate_prodigal	cds	10162	11268	.	+	.	ATP-dependent DNA ligase
K16PH164C3	glimmer_phanotate_prodigal	cds	11386	11643	.	+	.	unknown function
K16PH164C3	phanotate_prodigal_genemarks_glimmer	cds	11643	11957	.	+	.	nucleotide kinase
K16PH164C3	glimmer_prodigal_phanotate	cds	11947	12072	.	+	.	unknown function
K16PH164C3	genemarks_glimmer_phanotate_prodigal	cds	12038	12187	.	+	.	RNA polymerase inhibitor
K16PH164C3	genemarks_glimmer_phanotate_prodigal	cds	12247	12942	.	+	.	Gp2.5-like ssDNA binding protein and ssDNA annealing protein
K16PH164C3	genemarks_glimmer_phanotate_prodigal	cds	12942	13391	.	+	.	endonuclease
K16PH164C3	genemarks_glimmer_phanotate_prodigal	cds	13394	13849	.	+	.	amidase
K16PH164C3	genemarks_phanotate_prodigal	cds	14027	14392	.	+	.	HNH endonuclease
K16PH164C3	phanotate_prodigal_genemarks_glimmer	cds	14367	16091	.	+	.	DNA primase/helicase
K16PH164C3	genemarks_glimmer_phanotate_prodigal	cds	16185	16394	.	+	.	unknown function
K16PH164C3	phanotate_prodigal	cds	16395	16577	.	+	.	unknown function
K16PH164C3	genemarks_glimmer_phanotate_prodigal	cds	16590	16901	.	+	.	unknown function
K16PH164C3	genemarks_glimmer_phanotate_prodigal	cds	16975	17373	.	+	.	unknown function
K16PH164C3	genemarks_phanotate_prodigal_glimmer	cds	17393	19507	.	+	.	DNA polymerase I
K16PH164C3	genemarks_glimmer_phanotate_prodigal	cds	19526	19828	.	+	.	Gp5.5-like host HNS inhibition
K16PH164C3	genemarks_glimmer_phanotate_prodigal	cds	19825	20034	.	+	.	unknown function
K16PH164C3	genemarks_glimmer_phanotate_prodigal	cds	20031	20231	.	+	.	unknown function
K16PH164C3	genemarks_glimmer_phanotate_prodigal	cds	20224	21129	.	+	.	exonuclease
K16PH164C3	genemarks_phanotate_prodigal	cds	21111	21221	.	+	.	unknown function
K16PH164C3	genemarks_glimmer_phanotate_prodigal	cds	21307	21552	.	+	.	unknown function
K16PH164C3	genemarks_phanotate_prodigal_glimmer	cds	21555	21776	.	+	.	unknown function
K16PH164C3	genemarks_glimmer_phanotate_prodigal	cds	21778	22038	.	+	.	host range and adsorption protein
K16PH164C3	genemarks_glimmer_phanotate_prodigal	cds	22050	23657	.	+	.	head-tail adaptor
K16PH164C3	genemarks_glimmer_phanotate_prodigal	cds	23721	24671	.	+	.	head assembly
K16PH164C3	genemarks_glimmer_phanotate_prodigal	cds	24852	25886	.	+	.	major head protein
K16PH164C3	glimmer_phanotate	cds	25904	26026	.	+	.	head protein
K16PH164C3	genemarks_glimmer_phanotate_prodigal	cds	26088	26666	.	+	.	tail protein
K16PH164C3	genemarks_glimmer_phanotate_prodigal	cds	26647	29064	.	+	.	tail depolymerase
K16PH164C3	genemarks_glimmer_phanotate_prodigal	cds	29138	29548	.	+	.	internal virion protein
K16PH164C3	genemarks_glimmer_phanotate_prodigal	cds	29551	30141	.	+	.	internal virion protein
K16PH164C3	genemarks_glimmer_phanotate_prodigal	cds	30141	32396	.	+	.	internal virion protein
K16PH164C3	genemarks_glimmer_phanotate_prodigal	cds	32413	36378	.	+	.	internal virion protein with endolysin domain
K16PH164C3	genemarks_glimmer_phanotate_prodigal	cds	36440	39067	.	+	.	tail spike protein
K16PH164C3	genemarks_glimmer_phanotate_prodigal	cds	39077	39280	.	+	.	holin

## Sheet: K17alfa61
K17alfa61	genemarks_glimmer_phanotate_prodigal	cds	1	522	.	+	.	terminase small subunit
K17alfa61	genemarks_phanotate_glimmer_prodigal	cds	564	1091	.	+	.	HNH endonuclease
K17alfa61	glimmer_phanotate_genemarks_prodigal	cds	1066	2685	.	+	.	terminase large subunit
K17alfa61	genemarks_glimmer_phanotate_prodigal	cds	2731	4041	.	+	.	portal protein
K17alfa61	genemarks_glimmer_phanotate_prodigal	cds	4028	4798	.	+	.	head morphogenesis
K17alfa61	genemarks_glimmer_phanotate_prodigal	cds	4795	5928	.	+	.	head maturation protease
K17alfa61	genemarks_glimmer_phanotate_prodigal	cds	5980	6489	.	+	.	virion structural protein
K17alfa61	genemarks_glimmer_phanotate_prodigal	cds	6516	7562	.	+	.	major head protein
K17alfa61	genemarks_glimmer_phanotate_prodigal	cds	7653	7940	.	+	.	unknown function
K17alfa61	genemarks_glimmer_phanotate_prodigal	cds	7994	8410	.	+	.	virion structural protein
K17alfa61	genemarks_glimmer_phanotate_prodigal	cds	8416	8793	.	+	.	head closure Hc1
K17alfa61	genemarks_glimmer_phanotate_prodigal	cds	8786	9223	.	+	.	tail completion or Neck1 protein
K17alfa61	phanotate_glimmer_prodigal_genemarks	cds	9138	9644	.	+	.	tail terminator
K17alfa61	genemarks_glimmer_phanotate_prodigal	cds	9738	10394	.	+	.	major tail protein
K17alfa61	genemarks_glimmer_phanotate_prodigal	cds	10472	10798	.	+	.	tail length tape measure protein
K17alfa61	genemarks_glimmer_phanotate	cds	10945	11112	.	+	.	tail length tape measure protein
K17alfa61	genemarks_glimmer_phanotate_prodigal	cds	11149	14118	.	+	.	tail length tape measure protein
K17alfa61	genemarks_glimmer_phanotate_prodigal	cds	14121	14465	.	+	.	minor tail protein
K17alfa61	genemarks_glimmer_phanotate_prodigal	cds	14535	15287	.	+	.	minor tail protein
K17alfa61	genemarks_glimmer_phanotate_prodigal	cds	15289	16026	.	+	.	minor tail protein
K17alfa61	phanotate_prodigal_genemarks_glimmer	cds	16001	16603	.	+	.	tail assembly protein
K17alfa61	glimmer_phanotate_prodigal_genemarks	cds	16690	20394	.	+	.	central tail fiber J
K17alfa61	genemarks_glimmer_phanotate_prodigal	cds	20722	22911	.	-	.	tail spike protein
K17alfa61	genemarks_glimmer_phanotate_prodigal	cds	23004	23468	.	-	.	single strand DNA binding protein
K17alfa61	genemarks_glimmer_phanotate_prodigal	cds	23505	24161	.	-	.	Erf-like ssDNA annealing protein
K17alfa61	genemarks_glimmer_phanotate_prodigal	cds	24221	25267	.	-	.	exonuclease VIII
K17alfa61	phanotate_genemarks_glimmer_prodigal	cds	25764	26726	.	-	.	DNA primase
K17alfa61	genemarks_glimmer_phanotate_prodigal	cds	26802	27203	.	-	.	transcriptional regulator
K17alfa61	genemarks_phanotate_glimmer_prodigal	cds	27234	29330	.	+	.	Holliday junction branch migration helicase
K17alfa61	genemarks_glimmer_prodigal_phanotate	cds	29327	29734	.	+	.	unknown function
K17alfa61	genemarks_glimmer_phanotate_prodigal	cds	29809	30087	.	+	.	unknown function
K17alfa61	genemarks_glimmer_phanotate_prodigal	cds	30090	30821	.	+	.	DNA methyltransferase
K17alfa61	genemarks_glimmer_phanotate_prodigal	cds	30825	31061	.	+	.	unknown function
K17alfa61	genemarks_glimmer_phanotate_prodigal	cds	31072	31362	.	+	.	unknown function
K17alfa61	genemarks_glimmer_phanotate_prodigal	cds	31362	31610	.	+	.	unknown function
K17alfa61	genemarks_glimmer_phanotate_prodigal	cds	31706	32836	.	+	.	DNA repair exonuclease
K17alfa61	genemarks_glimmer_phanotate_prodigal	cds	32874	33365	.	+	.	HAD-superfamily hydrolase
K17alfa61	genemarks_glimmer_phanotate_prodigal	cds	33362	33970	.	+	.	deoxynucleoside monophosphate kinase
K17alfa61	genemarks_glimmer_phanotate_prodigal	cds	34068	34283	.	+	.	holin
K17alfa61	genemarks_glimmer_phanotate_prodigal	cds	34285	34767	.	+	.	endolysin
K17alfa61	genemarks_glimmer_phanotate_prodigal	cds	34764	35189	.	+	.	Rz-like spanin
K17alfa61	genemarks_glimmer_phanotate_prodigal	cds	35258	35719	.	-	.	unknown function
K17alfa61	genemarks_glimmer_phanotate_prodigal	cds	35723	37291	.	-	.	DNA helicase
K17alfa61	genemarks_glimmer_phanotate_prodigal	cds	37416	37835	.	-	.	unknown function
K17alfa61	genemarks_glimmer_phanotate_prodigal	cds	37837	38019	.	-	.	unknown function
K17alfa61	genemarks_glimmer_phanotate	cds	38009	38146	.	-	.	membrane protein
K17alfa61	genemarks_glimmer_phanotate_prodigal	cds	38136	38345	.	-	.	membrane protein
K17alfa61	genemarks_phanotate_prodigal_glimmer	cds	38416	39153	.	-	.	DNA methyltransferase
K17alfa61	genemarks_glimmer_phanotate_prodigal	cds	39116	39355	.	-	.	unknown function
K17alfa61	genemarks_glimmer_phanotate_prodigal	cds	39492	39689	.	-	.	unknown function
K17alfa61	genemarks_glimmer_phanotate_prodigal	cds	39689	39916	.	-	.	unknown function
K17alfa61	glimmer_genemarks_phanotate_prodigal	cds	39989	40366	.	-	.	unknown function
K17alfa61	glimmer_prodigal_genemarks_phanotate	cds	40367	40606	.	-	.	unknown function
K17alfa61	genemarks_glimmer_phanotate_prodigal	cds	40603	40797	.	-	.	unknown function
K17alfa61	genemarks_phanotate_prodigal	cds	40870	41133	.	-	.	unknown function
K17alfa61	genemarks_glimmer_phanotate_prodigal	cds	41839	42402	.	+	.	unknown function
K17alfa61	genemarks_phanotate_prodigal	cds	42392	42613	.	+	.	hypothetical protein
K17alfa61	genemarks_glimmer_phanotate_prodigal	cds	42718	42870	.	+	.	unknown function
K17alfa61	genemarks_glimmer_phanotate_prodigal	cds	42860	43069	.	+	.	unknown function
K17alfa61	glimmer_phanotate	cds	43136	43249	.	+	.	unknown function
K17alfa61	glimmer_phanotate_prodigal_genemarks	cds	43319	43543	.	+	.	unknown function
K17alfa61	genemarks_glimmer_phanotate_prodigal	cds	43613	43825	.	+	.	transcriptional regulator
K17alfa61	genemarks_glimmer_phanotate_prodigal	cds	43836	44156	.	+	.	unknown function
K17alfa61	genemarks_glimmer_phanotate_prodigal	cds	44226	44597	.	+	.	unknown function
K17alfa61	genemarks_glimmer_phanotate_prodigal	cds	44609	44854	.	+	.	unknown function
K17alfa61	genemarks_glimmer_phanotate_prodigal	cds	44851	45036	.	+	.	unknown function
K17alfa61	genemarks_glimmer_phanotate_prodigal	cds	45116	45334	.	+	.	unknown function
K17alfa61	genemarks_glimmer_phanotate_prodigal	cds	45334	45600	.	+	.	unknown function
K17alfa61	genemarks_glimmer_phanotate	cds	45582	45821	.	+	.	unknown function
K17alfa61	genemarks_glimmer_phanotate_prodigal	cds	45897	46217	.	+	.	unknown function
K17alfa61	genemarks_glimmer_phanotate_prodigal	cds	46250	46474	.	+	.	unknown function
K17alfa61	genemarks_glimmer_phanotate_prodigal	cds	46587	46820	.	+	.	unknown function
K17alfa61	genemarks_glimmer_phanotate_prodigal	cds	46796	47371	.	+	.	unknown function
K17alfa61	genemarks_glimmer_phanotate_prodigal	cds	47441	47677	.	+	.	unknown function
K17alfa61	phanotate_genemarks_glimmer_prodigal	cds	47650	47898	.	+	.	unknown function
K17alfa61	genemarks_glimmer_phanotate_prodigal	cds	48027	48221	.	+	.	unknown function
K17alfa61	genemarks_glimmer_phanotate_prodigal	cds	48215	48478	.	+	.	unknown function

[truncated: 67 more sheets: K17alfa62, K18PH07C1, K19PH14C4P1, K1PH164C1, K2064PH2, K2069PH1, K21lambda1, K22PH164C1, K23PH08C2, K24PH164C1, K25PH129C1, K26PH128C1, K27PH129C1, K28PH129, K29PH164C1, K2alfa62, K2PH164C1, K2PH164C2, K30lambda2_2, K31PH164 …]
